# Supplementary material for: Minding the margins: Evaluating the impact of COVID-19 among Latinx and Black communities with optimal qualitative serological assessment tools
Source: PLoS One. 2024 Jul 25;19(7):e0307568. doi: 10.1371/journal.pone.0307568 (PMC11271856; doi:10.1371/journal.pone.0307568)
Supplement: S1 Dataset — (XLSX) [file pone.0307568.s014.xlsx]

## Sheet: Clean Dataset
participant_id	lang	race_group	race_oth	gender	hisp_lat	educ_level	educ_level_oth	age_years	covid_tested	test_interval	no_pos	cov_symptoms_v2___1	cov_symptoms_v2___2	cov_symptoms_v2___3	cov_symptoms_v2___4	cov_symptoms_v2___5	cov_symptoms_v2___6	cov_symptoms_v2___7	cov_symptoms_v2___8	cov_symptoms_v2___9	cov_symptoms_v2___10	cov_symptoms_v2___11	cov_symptoms_v2___12	cov_symptoms_v2___13	cov_symptoms_v2___14	cov_symptoms_v2___15	cov_symptoms_v2___16	cov_symptoms_v2___17	cov_symptoms_v2___18	cov_symptoms_v2___19	cov_symptoms_v2___20	cov_symptoms_v2___21	cov_symptoms_v2___22	other_cov_symptoms	time_taken_sick_9	sickness_level	hosp_symptoms	when_tested_cov_pos_2	cov_symptoms_5___1	cov_symptoms_5___2	cov_symptoms_5___3	cov_symptoms_5___4	cov_symptoms_5___5	cov_symptoms_5___6	cov_symptoms_5___7	cov_symptoms_5___8	cov_symptoms_5___9	cov_symptoms_5___10	cov_symptoms_5___11
SA-001-01	1	Black		1	0			36	0	Every other week		0	0	0	0	0	0	0	0	0	0	0	0	0	0	0	0	0	0	0	0	0	0						0	0	0	0	0	0	0	0	0	0	0
SA-002-01	2	Black		2	1			59	0	Not regularly		0	0	0	0	0	0	0	0	0	0	0	0	0	0	0	0	0	0	0	0	0	0						0	0	0	0	0	0	0	0	0	0	0
SA-003-01	1	White,More than one - Mix		1	1			66	1	Weekly	1	0	0	0	0	0	0	0	0	0	0	0	0	0	0	0	0	0	0	0	0	0	1						0	0	0	0	0	0	0	0	0	0	0
SA-004-01	2	More than one - Mix	More than one - Mix	2	1			33	1	Not regularly	1	0	1	0	0	1	0	0	0	0	1	0	0	0	0	0	0	0	0	0	0	0	0		2	3	0		0	0	0	0	0	0	0	0	0	0	0
SA-005-01	2	White		1	1			61	0	When necessary		0	0	0	0	0	0	0	0	0	0	0	0	0	0	0	0	0	0	0	0	0	0						0	0	0	0	0	0	0	0	0	0	0
SA-006-01	1	Black		1	0			33	0	Not regularly		0	0	0	0	0	0	0	0	0	0	0	0	0	0	0	0	0	0	0	0	0	0						0	0	0	0	0	0	0	0	0	0	0
SA-007-01	2	More than one - Mix		1	1			35	0	When necessary		0	0	0	0	0	0	0	0	0	0	0	0	0	0	0	0	0	0	0	0	0	0						0	0	0	0	0	0	0	0	0	0	0
SA-008-01	2	More than one - Mix		2	1			35	0	When necessary		0	0	0	0	0	0	0	0	0	0	0	0	0	0	0	0	0	0	0	0	0	0						0	0	0	0	0	0	0	0	0	0	0
SA-009-01	1	Black		2	0			54	0	Not regularly		0	0	0	0	0	0	0	0	0	0	0	0	0	0	0	0	0	0	0	0	0	0						0	0	0	0	0	0	0	0	0	0	0
SA-010-01	1	More than one - Mix		2	1			26	0	When necessary		0	0	0	0	0	0	0	0	0	0	0	0	0	0	0	0	0	0	0	0	0	0						0	0	0	0	0	0	0	0	0	0	0
SA-011-01	2	White		2	1			30	1	Not regularly	1	0	1	0	0	0	0	0	0	0	1	0	0	0	0	0	0	0	0	0	0	0	0		5	2	0		0	0	0	0	0	0	0	0	0	0	0
SA-012-01	2	White		2	1			28	1	Weekly	1	0	1	1	0	0	0	0	1	0	1	0	1	0	1	0	0	0	0	1	0	0	0		7	7	0		0	0	0	0	0	0	0	0	0	0	0
SA-013-01	2	White		1	1			30	1	Not regularly	1	0	1	0	0	0	0	0	0	0	0	0	0	0	1	0	0	0	0	0	0	0	0		2	2	0		0	0	0	0	0	0	0	0	0	0	0
SA-014-01	1	Black,White,More than one - Mix		1	0			19	0	Weekly		0	0	0	0	0	0	0	0	0	0	0	0	0	0	0	0	0	0	0	0	0	0						0	0	0	0	0	0	0	0	0	0	0
SA-015-01	1	Black		1	0			22	0	Not regularly		0	0	0	0	0	0	0	0	0	0	0	0	0	0	0	0	0	0	0	0	0	0						0	0	0	0	0	0	0	0	0	0	0
SA-016-01	1	African American		2	0			20	0	Not regularly		0	0	0	0	0	0	0	0	0	0	0	0	0	0	0	0	0	0	0	0	0	0						0	0	0	0	0	0	0	0	0	0	0
SA-017-01	2	More than one - Mix		2	1			38	0	When necessary		0	0	0	0	0	0	0	0	0	0	0	0	0	0	0	0	0	0	0	0	0	0						0	0	0	0	0	0	0	0	0	0	0
SA-018-01	1	Other	Puerto Rican	2	1			33	1	Not regularly	1	0	1	1	0	1	1	0	1	1	0	0	1	0	0	0	0	0	0	0	0	0	0		7	6	0		0	0	0	0	0	0	0	0	0	0	0
SA-019-01	1	Black,More than one - Mix		2	1			37	0	Never		0	0	0	0	0	0	0	0	0	0	0	0	0	0	0	0	0	0	0	0	0	0						0	0	0	0	0	0	0	0	0	0	0
SA-020-01	2	More than one - Mix		1	1			61	0	When necessary		0	0	0	0	0	0	0	0	0	0	0	0	0	0	0	0	0	0	0	0	0	0						0	0	0	0	0	0	0	0	0	0	0
SA-021-01	1	White		1	1			25	1	Weekly	1	1	0	1	0	1	0	0	0	0	0	0	0	0	0	0	0	0	0	0	0	0	0		6	5	0		0	0	0	0	0	0	0	0	0	0	0
SA-022-01	1	More than one - Mix		2	1			38	1	Weekly	1	0	1	1	0	1	0	1	1	1	1	1	0	0	1	0	0	0	0	1	0	0	0		3	8	0		0	0	0	0	0	0	0	0	0	0	0
SA-023-01	1	Black		1	1			43	1	Not regularly	1	0	0	0	0	0	0	0	0	0	0	0	0	0	0	0	0	0	0	0	0	0	1						0	0	0	0	0	0	0	0	0	0	0
SA-024-01	1	White		2	1			41	1	Weekly	1	0	0	0	0	0	0	0	0	0	0	0	0	0	0	0	0	0	0	0	0	0	1						0	0	0	0	0	0	0	0	0	0	0
SA-025-01	2	White		2	1			47	1	Weekly	1	1	0	1	0	0	0	1	0	0	0	0	0	0	1	0	0	0	0	0	0	0	0		14	4	0		0	0	0	0	0	0	0	0	0	0	0
SA-026-01	1	More than one - Mix		2	1			39	1	Weekly	1	0	1	1	0	0	0	0	0	0	0	0	0	0	1	0	0	0	0	0	0	0	0		4	4	0		0	0	0	0	0	0	0	0	0	0	0
SA-027-01	1	More than one - Mix		2	1			62	1	Weekly	1	0	1	0	0	1	0	0	0	1	0	0	0	1	0	0	0	0	0	0	0	0	0		14	8	0		0	0	0	0	0	0	0	0	0	0	0
SA-028-01	2	More than one - Mix		2	1			43	1	Weekly	2	1	1	1	1	1	1	1	1	1	1	0	0	0	0	0	0	0	0	0	1	0	0		1088	8	0	1/2022	1	0	1	0	0	0	1	1	0	1	0
SA-029-01	1	White		1	0			59	0	Weekly		0	0	0	0	0	0	0	0	0	0	0	0	0	0	0	0	0	0	0	0	0	0						0	0	0	0	0	0	0	0	0	0	0
SA-030-01	2	Chinese American		1	1			33	0	Never		0	0	0	0	0	0	0	0	0	0	0	0	0	0	0	0	0	0	0	0	0	0						0	0	0	0	0	0	0	0	0	0	0
SA-031-01	1	Black		1	0			43	0	Weekly		0	0	0	0	0	0	0	0	0	0	0	0	0	0	0	0	0	0	0	0	0	0						0	0	0	0	0	0	0	0	0	0	0
SA-032-01	1	African American		1	0			63	0	Not regularly		0	0	0	0	0	0	0	0	0	0	0	0	0	0	0	0	0	0	0	0	0	0						0	0	0	0	0	0	0	0	0	0	0
SA-033-01	2	White		1	1			54	1	When necessary	1	1	1	0	0	1	0	1	0	0	1	0	0	0	0	0	0	0	0	0	0	0	0		3	5	0		0	0	0	0	0	0	0	0	0	0	0
SA-034-01	2	White		2	1			31	1	Not regularly	0	0	0	0	0	0	0	0	0	0	0	0	0	0	0	0	0	0	0	0	0	0	0						0	0	0	0	0	0	0	0	0	0	0
SA-035-01	2	Other	Latina	2	1			51	0	When necessary		0	0	0	0	0	0	0	0	0	0	0	0	0	0	0	0	0	0	0	0	0	0						0	0	0	0	0	0	0	0	0	0	0
SA-036-01	2	More than one - Mix		2	1			38	1	Never	2	1	1	0	0	1	0	0	0	1	0	0	0	0	0	0	0	0	0	0	0	0	0		10	7	0	2022-02-06	1	0	0	1	0	0	0	0	1	0	0
SA-037-01	2	More than one - Mix		1	1			62	1	Weekly	1	1	0	1	1	1	1	0	1	1	1	0	1	1	1	0	0	0	0	1	0	0	0		14	10	1		0	0	0	0	0	0	0	0	0	0	0
SA-038-01	2	More than one - Mix		2	1			37	1	Weekly	1	0	0	0	0	0	0	0	0	0	0	0	0	0	1	0	0	0	0	0	0	0	0		10	2	0		0	0	0	0	0	0	0	0	0	0	0
SA-039-01	1	White		2	1			56	1	Weekly	1	1	0	0	0	0	0	0	0	0	0	0	0	0	0	0	0	0	0	0	0	1	0	Joint pain	7	3	0		0	0	0	0	0	0	0	0	0	0	0
SA-040-01	1	White		2	0			72	0	Weekly		0	0	0	0	0	0	0	0	0	0	0	0	0	0	0	0	0	0	0	0	0	0						0	0	0	0	0	0	0	0	0	0	0
SA-041-01	1	White		2	0			48	0	Weekly		0	0	0	0	0	0	0	0	0	0	0	0	0	0	0	0	0	0	0	0	0	0						0	0	0	0	0	0	0	0	0	0	0
SA-042-01	1	More than one - Mix		2	1			21	0	Weekly		0	0	0	0	0	0	0	0	0	0	0	0	0	0	0	0	0	0	0	0	0	0						0	0	0	0	0	0	0	0	0	0	0
SA-043-01	1	White		2	0			33	1	Not regularly	1	0	1	0	0	1	0	0	0	1	1	0	0	0	1	0	0	0	0	0	0	0	0		4	6	0		0	0	0	0	0	0	0	0	0	0	0
SA-044-01	1	Asian		1	0			36	0	Every other week		0	0	0	0	0	0	0	0	0	0	0	0	0	0	0	0	0	0	0	0	0	0						0	0	0	0	0	0	0	0	0	0	0
SA-045-01	1	Asian		1	0			37	0	Not regularly		0	0	0	0	0	0	0	0	0	0	0	0	0	0	0	0	0	0	0	0	0	0						0	0	0	0	0	0	0	0	0	0	0
SA-046-01	2	White		2	1			63	1	Once every 3 months	1	1	0	0	0	0	0	1	0	1	1	0	0	1	0	0	0	0	0	0	0	0	0		7	5	0		0	0	0	0	0	0	0	0	0	0	0
SA-047-01	2	More than one - Mix		1	1			51	1	Not regularly	4	1	1	1	1	1	0	0	1	1	0	0	0	1	0	0	0	0	0	1	1	0	0		6	5	0	2022-01-05	1	1	0	0	1	0	0	1	1	0	0
SA-048-01	2	More than one - Mix		2	1			28	1	Every other week	1	1	1	0	0	1	0	0	1	1	0	0	0	0	0	0	0	0	0	0	0	0	0		1	1	0		0	0	0	0	0	0	0	0	0	0	0
SA-049-01	2	African American		1	1			61	0	Twice a week		0	0	0	0	0	0	0	0	0	0	0	0	0	0	0	0	0	0	0	0	0	0						0	0	0	0	0	0	0	0	0	0	0
SA-050-01	1	More than one - Mix		2	1	4		51	1	When necessary	2	1	1	1	1	1	1	0	1	1	0	0	1	1	1	0	0	0	0	1	0	0	0		10	10	0	2021	1	1	1	0	1	0	0	1	1	0	0
SA-051-01	1	Other	Hispanic	2	1			20	1	Never	1	1	0	1	1	1	1	1	1	1	1	0	0	0	0	0	0	0	0	0	0	0	0		4	5	0		0	0	0	0	0	0	0	0	0	0	0
SA-052-01	1	White		2	1			47	1	Never	1	1	1	1	1	1	1	1	0	1	1	0	1	1	1	0	0	0	0	0	0	0	0		8	9	0		0	0	0	0	0	0	0	0	0	0	0
SA-053-01	2	Black		2	1			29	0	Once every 3 months		0	0	0	0	0	0	0	0	0	0	0	0	0	0	0	0	0	0	0	0	0	0						0	0	0	0	0	0	0	0	0	0	0
SA-054-01	2	Black,More than one - Mix		2	1			55	0	Not regularly		0	0	0	0	0	0	0	0	0	0	0	0	0	0	0	0	0	0	0	0	0	0						0	0	0	0	0	0	0	0	0	0	0
SA-055-01	1	Other	Hispanic	1	1			21	1	Weekly	1	1	1	1	1	1	0	1	1	1	1	1	1	0	1	0	0	0	0	1	1	0	0		10	5	1		0	0	0	0	0	0	0	0	0	0	0
SA-056-01	1	Asian		1	0			34	1	Not regularly	1	1	0	1	0	0	0	1	1	1	0	0	0	0	0	0	0	0	0	0	0	0	0		3	6	0		0	0	0	0	0	0	0	0	0	0	0
SA-057-01	1	Asian		1	0			30	1	Not regularly	8	1	1	1	1	0	0	0	1	1	1	0	1	1	0	0	0	0	0	1	0	0	0		14	7	1	2022-05-05	1	1	1	1	0	0	0	0	0	0	0
SA-058-01	1	Asian		1	0			34	1	Weekly	1	0	1	0	0	0	0	0	1	0	1	0	0	0	1	0	0	0	0	0	0	0	0		9	7	0		0	0	0	0	0	0	0	0	0	0	0
SA-059-01	1	Asian		2	0			32	0	Weekly		0	0	0	0	0	0	0	0	0	0	0	0	0	0	0	0	0	0	0	0	0	0						0	0	0	0	0	0	0	0	0	0	0
SA-060-01	2	More than one - Mix		2	1			30	1	Every time I travel to see my family. Every 2-3 months	1	0	0	1	0	1	0	0	1	0	0	0	0	0	0	0	1	0	0	1	0	1	0	Sangrado nasal (1 vez)	10	8	0		0	0	0	0	0	0	0	0	0	0	0
SA-061-01	1	Other	Middle eastern	1	0			32	0	Not regularly		0	0	0	0	0	0	0	0	0	0	0	0	0	0	0	0	0	0	0	0	0	0						0	0	0	0	0	0	0	0	0	0	0
SA-062-01	1	Asian		2	0			38	1	Not regularly	1	1	1	0	0	1	0	0	1	0	0	0	0	0	0	0	0	0	0	0	0	0	0		2	2	0		0	0	0	0	0	0	0	0	0	0	0
SA-063-01	1	Black,Other	PR	1	1			29	0	Never		0	0	0	0	0	0	0	0	0	0	0	0	0	0	0	0	0	0	0	0	0	0						0	0	0	0	0	0	0	0	0	0	0
SA-064-01	1	White		2	0			69	0	Not regularly		0	0	0	0	0	0	0	0	0	0	0	0	0	0	0	0	0	0	0	0	0	0						0	0	0	0	0	0	0	0	0	0	0
SA-065-01	1	White		1	0			42	0	Not regularly		0	0	0	0	0	0	0	0	0	0	0	0	0	0	0	0	0	0	0	0	0	0						0	0	0	0	0	0	0	0	0	0	0
SA-066-01	1	Asian		1	0			31	0	Not regularly		0	0	0	0	0	0	0	0	0	0	0	0	0	0	0	0	0	0	0	0	0	0						0	0	0	0	0	0	0	0	0	0	0
SA-067-01	1	Asian		2	0			30	1	Not regularly	2	0	1	1	0	1	0	0	1	1	1	0	0	1	1	0	0	0	0	0	0	0	0		5	8	0	2022-05-10	0	0	1	1	1	0	0	1	1	0	0
SA-068-01	2	African American,Chinese American,White,More than one - Mix,Other	Indio, africano, blanco	1	1			20	0	Weekly		0	0	0	0	0	0	0	0	0	0	0	0	0	0	0	0	0	0	0	0	0	0						0	0	0	0	0	0	0	0	0	0	0
SA-069-01	2	Black,More than one - Mix		2	1			56	0	Not regularly		0	0	0	0	0	0	0	0	0	0	0	0	0	0	0	0	0	0	0	0	0	0						0	0	0	0	0	0	0	0	0	0	0
SA-070-01	1	White		2	1			51	1	Not regularly	1	0	0	0	0	0	0	0	0	1	1	0	0	0	1	0	0	0	0	0	0	1	0	Tiredness	5	3	0		0	0	0	0	0	0	0	0	0	0	0
SA-071-01	2	White		1	1			23	1	Never	1	1	1	1	0	0	0	1	1	1	1	0	0	1	0	0	0	0	0	0	0	0	0		5	5	0		0	0	0	0	0	0	0	0	0	0	0
SA-072-01	2	White		2	1			58	0	Not regularly		0	0	0	0	0	0	0	0	0	0	0	0	0	0	0	0	0	0	0	0	0	0						0	0	0	0	0	0	0	0	0	0	0
SA-073-01	1	White		2	1			51	0	Not regularly		0	0	0	0	0	0	0	0	0	0	0	0	0	0	0	0	0	0	0	0	0	0						0	0	0	0	0	0	0	0	0	0	0
SA-074-01	2	White		1	1			34	1	Not regularly	1	0	1	1	0	0	0	0	0	1	0	0	0	0	0	0	0	0	0	0	0	0	0		1	1	0		0	0	0	0	0	0	0	0	0	0	0
SA-075-01	2	More than one - Mix		2	1			23	1	When I was exposed through interaction with positive individuals	1	1	1	1	0	1	1	0	1	1	0	0	0	0	1	0	0	0	0	1	0	0	0		10	7	1		0	0	0	0	0	0	0	0	0	0	0
SA-076-01	2	More than one - Mix		2	1			49	0	Twice a months		0	0	0	0	0	0	0	0	0	0	0	0	0	0	0	0	0	0	0	0	0	0						0	0	0	0	0	0	0	0	0	0	0
SA-077-01	1	More than one - Mix		2	1			22	1	When necessary	1	0	1	1	1	1	1	1	1	1	1	0	0	1	1	0	0	0	0	1	0	0	0		7	8	0		0	0	0	0	0	0	0	0	0	0	0
SA-078-01	2	Black,Other	Negra	2	1			40	1	Not regularly	1	0	0	0	0	0	0	0	0	0	0	0	0	0	1	0	0	0	0	0	0	0	0		2	9	0		0	0	0	0	0	0	0	0	0	0	0
SA-079-01	1	Other	Hispanic	2	1			45	0	Not regularly		0	0	0	0	0	0	0	0	0	0	0	0	0	0	0	0	0	0	0	0	0	0						0	0	0	0	0	0	0	0	0	0	0
SA-080-01	2	More than one - Mix		2	1			25	0	Never		0	0	0	0	0	0	0	0	0	0	0	0	0	0	0	0	0	0	0	0	0	0						0	0	0	0	0	0	0	0	0	0	0
SA-081-01	2	More than one - Mix		2	1			-	1	Not regularly	1	0	1	0	1	1	0	0	0	1	0	1	0	1	1	0	0	0	0	0	1	0	0		15	7	0		0	0	0	0	0	0	0	0	0	0	0
SA-082-01	2	Other	Latino	2	1			45	0	Never		0	0	0	0	0	0	0	0	0	0	0	0	0	0	0	0	0	0	0	0	0	0						0	0	0	0	0	0	0	0	0	0	0
SA-083-01	2	Other	NA	2	1	2		45	0	Never		0	0	0	0	0	0	0	0	0	0	0	0	0	0	0	0	0	0	0	0	0	0						0	0	0	0	0	0	0	0	0	0	0
SA-084-01	2	Other	NA	2	1	4		31	0	When necessary		0	0	0	0	0	0	0	0	0	0	0	0	0	0	0	0	0	0	0	0	0	0						0	0	0	0	0	0	0	0	0	0	0
SA-085-01	1	White		2	1			26	1	Not regularly	1	1	1	1	1	0	0	1	1	0	0	0	0	1	1	0	0	0	0	0	0	0	0		141	4	0		0	0	0	0	0	0	0	0	0	0	0
SA-086-01	2	Other	Latina	2	1			-	1	Not regularly	1	0	1	1	0	1	0	0	1	1	0	0	0	0	0	0	0	0	0	0	0	0	0		4	4	0		0	0	0	0	0	0	0	0	0	0	0
SA-087-01	1	Other	Latino	1	1			28	0	Never		0	0	0	0	0	0	0	0	0	0	0	0	0	0	0	0	0	0	0	0	0	0						0	0	0	0	0	0	0	0	0	0	0
SA-088-01	1	White		2	1			34	0	Bi-weekly		0	0	0	0	0	0	0	0	0	0	0	0	0	0	0	0	0	0	0	0	0	0						0	0	0	0	0	0	0	0	0	0	0
SA-089-01	2	White		1	1			77	0	Monthly		0	0	0	0	0	0	0	0	0	0	0	0	0	0	0	0	0	0	0	0	0	0						0	0	0	0	0	0	0	0	0	0	0
SA-090-01	2	White		2	1			76	1	Not regularly	1	1	0	0	0	1	0	0	0	1	0	0	0	0	0	0	0	0	0	1	0	0	0		7	3	1		0	0	0	0	0	0	0	0	0	0	0
SA-091-01	1	Other	Hispanic	2	1			68	0	Not regularly		0	0	0	0	0	0	0	0	0	0	0	0	0	0	0	0	0	0	0	0	0	0						0	0	0	0	0	0	0	0	0	0	0
SA-092-01	1	Black		2	0			63	0	When necessary		0	0	0	0	0	0	0	0	0	0	0	0	0	0	0	0	0	0	0	0	0	0						0	0	0	0	0	0	0	0	0	0	0
SA-093-01	2	White		1	1							0	0	0	0	0	0	0	0	0	0	0	0	0	0	0	0	0	0	0	0	0	0						0	0	0	0	0	0	0	0	0	0	0
SA-094-01	1	White		2	0			67	0	Not regularly		0	0	0	0	0	0	0	0	0	0	0	0	0	0	0	0	0	0	0	0	0	0						0	0	0	0	0	0	0	0	0	0	0
SA-095-01	1	Other	Latino	2	1			75	1	Not regularly	1	1	1	1	0	0	0	0	1	1	0	0	0	0	0	0	0	0	0	0	0	0	0		7	4	0		0	0	0	0	0	0	0	0	0	0	0
SA-096-01	1	White		2	0	3		60	0	When necessary		0	0	0	0	0	0	0	0	0	0	0	0	0	0	0	0	0	0	0	0	0	0						0	0	0	0	0	0	0	0	0	0	0
SA-097-01	2	More than one - Mix		2	1	4		53	0	When necessary		0	0	0	0	0	0	0	0	0	0	0	0	0	0	0	0	0	0	0	0	0	0						0	0	0	0	0	0	0	0	0	0	0
SA-098-01	1	Other	Arab/middle eastern	2	0	3		21	1	When necessary	1	0	0	1	0	1	0	0	1	1	1	0	0	0	0	0	0	0	0	0	0	0	0		3	4	0		0	0	0	0	0	0	0	0	0	0	0
SA-099-01	2	More than one - Mix		2	1	3		23	0	When necessary		0	0	0	0	0	0	0	0	0	0	0	0	0	0	0	0	0	0	0	0	0	0						0	0	0	0	0	0	0	0	0	0	0
SA-100-01	1	Asian		2	0	4		32	0	When necessary		0	0	0	0	0	0	0	0	0	0	0	0	0	0	0	0	0	0	0	0	0	0						0	0	0	0	0	0	0	0	0	0	0
SA-101-01	1	Indian American		2	0	3		23	1	Weekly	1	1	1	1	1	0	0	0	1	0	0	0	1	0	0	0	0	0	0	0	0	0	0		5	3	0		0	0	0	0	0	0	0	0	0	0	0
SA-102-01	1	White		2	0	4		46	0	When necessary		0	0	0	0	0	0	0	0	0	0	0	0	0	0	0	0	0	0	0	0	0	0						0	0	0	0	0	0	0	0	0	0	0
SA-103-01	2	Other	Hispano	1	1	1		49	1	When necessary	1	1	0	0	1	1	0	0	0	1	0	0	0	0	1	0	0	0	0	0	0	0	0		4	1	0		0	0	0	0	0	0	0	0	0	0	0
SA-104-01	2	More than one - Mix,Other	Latino	2	1	2		51	1	When necessary	1	1	1	1	0	0	0	0	1	1	0	0	1	0	0	0	0	0	0	0	1	0	0		5	5	0		0	0	0	0	0	0	0	0	0	0	0
SA-105-01	2	White		1	1	2		72	0	When necessary		0	0	0	0	0	0	0	0	0	0	0	0	0	0	0	0	0	0	0	0	0	0						0	0	0	0	0	0	0	0	0	0	0
SA-106-01	2	More than one - Mix		2	1	2		82	1	When necessary	1	1	0	1	1	1	0	1	1	1	1	0	1	1	0	0	0	0	0	0	1	0	0		3	8	0		0	0	0	0	0	0	0	0	0	0	0
SA-107-01	2	More than one - Mix		2	1	2		62	0	When necessary		0	0	0	0	0	0	0	0	0	0	0	0	0	0	0	0	0	0	0	0	0	0						0	0	0	0	0	0	0	0	0	0	0
SA-108-01	2	More than one - Mix		2	1	3		46	1	When necessary	1	0	1	0	0	1	0	0	1	1	0	0	0	0	0	0	0	0	0	0	0	0	0		4	4	0		0	0	0	0	0	0	0	0	0	0	0
SA-109-01	1	White		2	1	3	Barchelor degree	46	0	When necessary		0	0	0	0	0	0	0	0	0	0	0	0	0	0	0	0	0	0	0	0	0	0						0	0	0	0	0	0	0	0	0	0	0
SA-110-01	2	More than one - Mix		1	1	2		51	1	When necessary	1	0	0	0	0	0	0	0	1	0	0	0	0	0	0	0	0	0	0	0	0	0	0		7	1	0		0	0	0	0	0	0	0	0	0	0	0
SA-111-01	2	More than one - Mix		2	1	1		64	0	When necessary		0	0	0	0	0	0	0	0	0	0	0	0	0	0	0	0	0	0	0	0	0	0						0	0	0	0	0	0	0	0	0	0	0
SA-112-01	2	White		2	1	2		37	1	When necessary	1	0	0	1	0	0	0	0	1	0	0	0	0	0	0	0	0	0	0	0	0	0	0		5	6	0		0	0	0	0	0	0	0	0	0	0	0
SA-113-01	2	More than one - Mix		1	1	2		62	1	When necessary	1	0	0	1	0	0	0	1	1	0	1	0	0	0	0	0	0	0	0	0	1	0	0		4	5	0		0	0	0	0	0	0	0	0	0	0	0
SA-114-01	2	Other	Hispano	1	1	4		39	1	When necessary	1	1	1	1	1	1	1	1	1	1	1	0	0	0	1	0	0	0	0	0	0	0	0		8	7	0		0	0	0	0	0	0	0	0	0	0	0
SA-115-01	2	White		2	1	2		67	0	When necessary		0	0	0	0	0	0	0	0	0	0	0	0	0	0	0	0	0	0	0	0	0	0						0	0	0	0	0	0	0	0	0	0	0
SA-116-01	2	White		2	1	2		74	0	When necessary		0	0	0	0	0	0	0	0	0	0	0	0	0	0	0	0	0	0	0	0	0	0						0	0	0	0	0	0	0	0	0	0	0
SA-117-01	2	White		2	1	2		69	0	Never		0	0	0	0	0	0	0	0	0	0	0	0	0	0	0	0	0	0	0	0	0	0						0	0	0	0	0	0	0	0	0	0	0
SA-118-01		White		2								0	0	0	0	0	0	0	0	0	0	0	0	0	0	0	0	0	0	0	0	0	0						0	0	0	0	0	0	0	0	0	0	0
SA-119-01	2	More than one - Mix		1	1	1		68	0	Never		0	0	0	0	0	0	0	0	0	0	0	0	0	0	0	0	0	0	0	0	0	0						0	0	0	0	0	0	0	0	0	0	0
SA-120-01	1	Other	Hispano	2	1	2		72	0	Never		0	0	0	0	0	0	0	0	0	0	0	0	0	0	0	0	0	0	0	0	0	0						0	0	0	0	0	0	0	0	0	0	0
SA-121-01	1	White		2	1	2		19	1	When necessary	1	1	1	1	1	1	0	1	1	1	1	1	0	1	0	0	0	0	0	1	1	0	0		10	10	0		0	0	0	0	0	0	0	0	0	0	0
SA-122-01	1	Other	Hispanic	2	1	2		50	0	When necessary		0	0	0	0	0	0	0	0	0	0	0	0	0	0	0	0	0	0	0	0	0	0						0	0	0	0	0	0	0	0	0	0	0
SA-123-01	1	White		1	0	2		65	0	Never		0	0	0	0	0	0	0	0	0	0	0	0	0	0	0	0	0	0	0	0	0	0						0	0	0	0	0	0	0	0	0	0	0
SA-124-01	2	White		2	1	2		65	0	When necessary		0	0	0	0	0	0	0	0	0	0	0	0	0	0	0	0	0	0	0	0	0	0						0	0	0	0	0	0	0	0	0	0	0
SA-125-01	2	More than one - Mix		1	1	4		60	1	When necessary	1	0	1	1	1	0	0	1	1	0	0	0	1	1	0	0	0	0	0	0	0	0	0		7	7	0		0	0	0	0	0	0	0	0	0	0	0
SA-126-01	2	African American		1	1	2		43	1	When necessary	1	1	1	1	1	1	0	0	0	1	1	0	0	0	1	0	0	0	0	0	0	0	0		5	5	0		0	0	0	0	0	0	0	0	0	0	0
SA-127-01	2	White		2	1	2		39	1	When necessary	1	1	0	0	0	0	0	0	0	0	0	0	0	0	0	0	0	0	0	0	0	0	0		2	1	0		0	0	0	0	0	0	0	0	0	0	0
SA-128-01	1	White		2	0	3		72	0	When necessary		0	0	0	0	0	0	0	0	0	0	0	0	0	0	0	0	0	0	0	0	0	0						0	0	0	0	0	0	0	0	0	0	0
SA-129-01	2	White		2	1	0	None	67	1	When necessary	1	1	0	1	0	0	1	0	0	0	0	0	0	0	1	0	0	0	0	0	0	0	0		5	10	0		0	0	0	0	0	0	0	0	0	0	0
SA-130-01	2	White		2	1	1		59	0	When necessary		0	0	0	0	0	0	0	0	0	0	0	0	0	0	0	0	0	0	0	0	0	0						0	0	0	0	0	0	0	0	0	0	0
SA-131-01	2	White		2	1	2		68	0	When necessary		0	0	0	0	0	0	0	0	0	0	0	0	0	0	0	0	0	0	0	0	0	0						0	0	0	0	0	0	0	0	0	0	0
SA-132-01	2	Black		2	1	2		67	0	Weekly		0	0	0	0	0	0	0	0	0	0	0	0	0	0	0	0	0	0	0	0	0	0						0	0	0	0	0	0	0	0	0	0	0
SA-133-01	2	White		1	1	1		79	0	Never		0	0	0	0	0	0	0	0	0	0	0	0	0	0	0	0	0	0	0	0	0	0						0	0	0	0	0	0	0	0	0	0	0
SA-134-01	1	White		1	0	4		77	0	Never		0	0	0	0	0	0	0	0	0	0	0	0	0	0	0	0	0	0	0	0	0	0						0	0	0	0	0	0	0	0	0	0	0
SA-135-01	2	White		1	1	3		56	0	Never		0	0	0	0	0	0	0	0	0	0	0	0	0	0	0	0	0	0	0	0	0	0						0	0	0	0	0	0	0	0	0	0	0
SA-136-01	2	More than one - Mix		1	1	2		70	0	Never		0	0	0	0	0	0	0	0	0	0	0	0	0	0	0	0	0	0	0	0	0	0						0	0	0	0	0	0	0	0	0	0	0
SA-137-01	2	Black		2	1	4		59	1	When necessary	1	0	0	0	0	0	0	0	0	0	0	0	0	0	1	0	0	0	0	0	0	0	0		3	3	0		0	0	0	0	0	0	0	0	0	0	0
SA-138-01	2	White		1	1	3		57	1	When necessary	1	0	0	0	0	1	0	0	0	0	0	0	0	0	0	0	0	0	0	0	0	0	0		7	6	0		0	0	0	0	0	0	0	0	0	0	0
SA-139-01	2	White		1	1	3		43	0	Monthly		0	0	0	0	0	0	0	0	0	0	0	0	0	0	0	0	0	0	0	0	0	0						0	0	0	0	0	0	0	0	0	0	0
SA-140-01	1	White		2	0	3		38	1	When necessary	0	0	0	0	0	0	0	0	0	0	0	0	0	0	0	0	0	0	0	0	0	0	0						0	0	0	0	0	0	0	0	0	0	0
SA-141-01		White										0	0	0	0	0	0	0	0	0	0	0	0	0	0	0	0	0	0	0	0	0	0						0	0	0	0	0	0	0	0	0	0	0
SA-142-01	1	Other	Spanish	2	1	2		29	1	When necessary	2	0	0	1	0	0	0	0	0	0	0	0	0	0	0	0	0	0	0	0	0	0	0		4	6	0	2022-01-12	1	1	1	1	0	0	0	0	0	0	0
SA-143-01	1	Other	Citizen of USA	2	1	2		42	0	Never		0	0	0	0	0	0	0	0	0	0	0	0	0	0	0	0	0	0	0	0	0	0						0	0	0	0	0	0	0	0	0	0	0
SA-144-01	2	More than one - Mix		2	1	2		40	1	Never	1	1	0	0	1	1	0	0	1	1	0	0	1	0	1	0	0	0	0	0	1	0	0		14	5	0		0	0	0	0	0	0	0	0	0	0	0
SA-145-01	2	More than one - Mix		1	1	2		70	0	When necessary		0	0	0	0	0	0	0	0	0	0	0	0	0	0	0	0	0	0	0	0	0	0						0	0	0	0	0	0	0	0	0	0	0
SA-146-01	2	More than one - Mix		2	1	3		48	0	When necessary		0	0	0	0	0	0	0	0	0	0	0	0	0	0	0	0	0	0	0	0	0	0						0	0	0	0	0	0	0	0	0	0	0
SA-147-01	1	Other	Hispanic	2	1	2		22	1	When necessary	1	0	0	0	0	0	0	0	0	0	0	0	0	0	1	0	0	0	0	0	0	0	0		14	1	0		0	0	0	0	0	0	0	0	0	0	0
SA-148-01	1	Other	Hispanic	2	1	2		21	1	When necessary	1	1	1	0	0	1	0	0	1	0	0	0	0	0	0	0	0	0	0	1	1	0	0		5	5	0		0	0	0	0	0	0	0	0	0	0	0
SA-149-01	1	More than one - Mix		1	1	2		63	0	When necessary		0	0	0	0	0	0	0	0	0	0	0	0	0	0	0	0	0	0	0	0	0	0						0	0	0	0	0	0	0	0	0	0	0
SA-150-01	2	More than one - Mix		1	1	2		22	1	When necessary	1	1	0	0	0	0	0	0	0	0	0	0	0	0	0	0	0	0	0	0	0	0	0		7	4	0		0	0	0	0	0	0	0	0	0	0	0
SA-151-01	1	Other	Brailian	1	1	2		51	1	When necessary	2	1	0	1	0	0	1	0	1	0	1	0	1	0	1	0	0	0	0	0	0	0	0		14	6	1	2022-01-17	0	0	1	0	0	0	0	1	0	0	0
SA-152-01	1	Other	Brasilian	2	1	2		58	1	When necessary	2	0	0	0	1	1	0	0	0	0	1	0	0	0	1	0	0	0	0	0	0	0	0		6	4	0	1/2022	0	0	0	0	0	0	0	0	0	1	0
SA-153-01	1	White		2	0	3		23	1	When necessary	1	0	0	0	0	0	0	0	0	0	0	0	0	0	0	0	0	0	0	0	0	0	1						0	0	0	0	0	0	0	0	0	0	0
SA-154-01	1	Asian		2	0	4		33	0	When necessary		0	0	0	0	0	0	0	0	0	0	0	0	0	0	0	0	0	0	0	0	0	0						0	0	0	0	0	0	0	0	0	0	0
SA-155-01	1	White		1	1	2		55	0	Weekly		0	0	0	0	0	0	0	0	0	0	0	0	0	0	0	0	0	0	0	0	0	0						0	0	0	0	0	0	0	0	0	0	0
SA-156-01	1	White		2	0	4		27	0	Weekly up until feb 2022 now as needed		0	0	0	0	0	0	0	0	0	0	0	0	0	0	0	0	0	0	0	0	0	0						0	0	0	0	0	0	0	0	0	0	0
SA-157-01	1	Black		1	1	2		53	0	Every two weeks		0	0	0	0	0	0	0	0	0	0	0	0	0	0	0	0	0	0	0	0	0	0						0	0	0	0	0	0	0	0	0	0	0
SA-158-01	2	More than one - Mix		1	1							0	0	0	0	0	0	0	0	0	0	0	0	0	0	0	0	0	0	0	0	0	0						0	0	0	0	0	0	0	0	0	0	0
SA-159-01	2	More than one - Mix		2	1	3		68	1	When necessary	1	1	0	0	1	1	0	0	0	0	0	0	0	0	0	0	0	0	0	0	0	0	0		7	7	0		0	0	0	0	0	0	0	0	0	0	0
SA-160-01	2	More than one - Mix		1	1	2		42	0	When necessary		0	0	0	0	0	0	0	0	0	0	0	0	0	0	0	0	0	0	0	0	0	0						0	0	0	0	0	0	0	0	0	0	0
SA-161-01	2	More than one - Mix		1	1	3		78	0	When necessary		0	0	0	0	0	0	0	0	0	0	0	0	0	0	0	0	0	0	0	0	0	0						0	0	0	0	0	0	0	0	0	0	0
SA-162-01	2	Other	Hispano	2	1	3		-	1	When necessary	1	1	0	0	0	1	0	0	0	1	0	0	0	0	0	0	0	0	0	0	0	0	0		7	6	0		0	0	0	0	0	0	0	0	0	0	0
SA-163-01	1	White		2	0	2		70	0	Never		0	0	0	0	0	0	0	0	0	0	0	0	0	0	0	0	0	0	0	0	0	0						0	0	0	0	0	0	0	0	0	0	0
SA-164-01	1	White		1	1	2	GED	50	0	Weekly		0	0	0	0	0	0	0	0	0	0	0	0	0	0	0	0	0	0	0	0	0	0						0	0	0	0	0	0	0	0	0	0	0
SA-165-01	1	White		2	0	2		44	1	When necessary	1	0	0	0	0	1	0	0	0	1	0	0	0	0	0	0	0	0	0	0	0	0	0		5	6	0		0	0	0	0	0	0	0	0	0	0	0
SA-166-01	2	More than one - Mix		1	1	2		59	0	When necessary		0	0	0	0	0	0	0	0	0	0	0	0	0	0	0	0	0	0	0	0	0	0						0	0	0	0	0	0	0	0	0	0	0
SA-167-01	2	More than one - Mix		2	1	3		34	0	When necessary		0	0	0	0	0	0	0	0	0	0	0	0	0	0	0	0	0	0	0	0	0	0						0	0	0	0	0	0	0	0	0	0	0
SA-168-01	1	White		1	1			52	0	When necessary		0	0	0	0	0	0	0	0	0	0	0	0	0	0	0	0	0	0	0	0	0	0						0	0	0	0	0	0	0	0	0	0	0
SA-169-01	2	White		2	1	3		64	1	When necessary	1	1	0	0	1	1	0	0	1	1	0	1	0	0	1	0	0	0	0	0	1	0	0		9	8	0		0	0	0	0	0	0	0	0	0	0	0
SA-170-01	2	More than one - Mix		1	1	1		76	1	Four times	1	0	0	0	0	0	1	0	0	0	0	0	0	0	0	0	0	0	0	0	0	0	0		7	4	1		0	0	0	0	0	0	0	0	0	0	0
SA-171-01	2	More than one - Mix		2	1							0	0	0	0	0	0	0	0	0	0	0	0	0	0	0	0	0	0	0	0	0	0						0	0	0	0	0	0	0	0	0	0	0
SA-172-01	2	More than one - Mix		2	1	1		63	1	When necessary	1	0	0	0	1	0	0	0	0	0	0	0	0	0	0	0	0	0	0	0	0	0	0		15	6	0		0	0	0	0	0	0	0	0	0	0	0
SA-173-01	1	African American		1	0	2		25	0	When necessary		0	0	0	0	0	0	0	0	0	0	0	0	0	0	0	0	0	0	0	0	0	0						0	0	0	0	0	0	0	0	0	0	0
SA-174-01	2	Black/AA		1	1	1		50	0	When necessary		0	0	0	0	0	0	0	0	0	0	0	0	0	0	0	0	0	0	0	0	0	0						0	0	0	0	0	0	0	0	0	0	0
SA-175-01	2	White		2	1	2		46	1	When necessary	1	0	0	0	0	0	0	0	0	0	0	0	0	0	0	0	0	0	0	0	0	0	1						0	0	0	0	0	0	0	0	0	0	0
SA-176-01	2	More than one - Mix		2	1	2		53	0	Never		0	0	0	0	0	0	0	0	0	0	0	0	0	0	0	0	0	0	0	0	0	0						0	0	0	0	0	0	0	0	0	0	0
SA-177-01	2	Other	Latino	1	1	2		51	0	Monthly		0	0	0	0	0	0	0	0	0	0	0	0	0	0	0	0	0	0	0	0	0	0						0	0	0	0	0	0	0	0	0	0	0
SA-178-01	2	More than one - Mix		2	1	2		55	0	When necessary		0	0	0	0	0	0	0	0	0	0	0	0	0	0	0	0	0	0	0	0	0	0						0	0	0	0	0	0	0	0	0	0	0
SA-179-01	2	More than one - Mix		2	1	2		49	1	When necessary	1	1	1	0	1	1	1	0	0	0	0	0	0	0	0	0	0	0	0	0	0	0	0		15	7	0		0	0	0	0	0	0	0	0	0	0	0
SA-180-01	1	White		2	0	4		37	0	Weekly		0	0	0	0	0	0	0	0	0	0	0	0	0	0	0	0	0	0	0	0	0	0						0	0	0	0	0	0	0	0	0	0	0
SA-181-01	1	Black,More than one - Mix		1	1	3		26	1	When necessary	2	1	1	1	0	1	0	0	0	1	1	0	1	1	1	0	0	0	1	0	0	0	0		8	8	0	3/2020	1	1	1	0	0	0	0	0	1	1	0
SA-182-01	1	Black		1	0	3		25	1	When necessary	1	1	1	1	0	1	0	0	1	1	1	0	0	1	0	0	0	0	0	0	0	0	0		4	6	0		0	0	0	0	0	0	0	0	0	0	0
SA-183-01	1	White,More than one - Mix,Other	Mexican American	1	1	3		25	0	Weekly		0	0	0	0	0	0	0	0	0	0	0	0	0	0	0	0	0	0	0	0	0	0						0	0	0	0	0	0	0	0	0	0	0
SA-184-01	1	Black,African American,White,More than one - Mix		1	1	3		26	1	Weekly	1	1	1	1	1	1	0	0	1	1	1	0	0	0	0	0	0	0	0	1	1	0	0		7	8	0		0	0	0	0	0	0	0	0	0	0	0
SA-185-01	1	More than one - Mix		2	1	4		50	1	When necessary	1	0	0	1	0	0	0	1	1	0	1	0	0	0	1	0	0	0	0	0	0	0	0		5	3	0		0	0	0	0	0	0	0	0	0	0	0
SA-186-01	1	Black,More than one - Mix		2	0	3		28	0	When necessary		0	0	0	0	0	0	0	0	0	0	0	0	0	0	0	0	0	0	0	0	0	0						0	0	0	0	0	0	0	0	0	0	0
SA-187-01	1	White		1	0	3		35	0	When necessary		0	0	0	0	0	0	0	0	0	0	0	0	0	0	0	0	0	0	0	0	0	0						0	0	0	0	0	0	0	0	0	0	0
SA-188-01	1	Black,African American		2	0	3		22	0	Never		0	0	0	0	0	0	0	0	0	0	0	0	0	0	0	0	0	0	0	0	0	0						0	0	0	0	0	0	0	0	0	0	0
SA-189-01	1	Asian		2	0	4		35	0	Weekly		0	0	0	0	0	0	0	0	0	0	0	0	0	0	0	0	0	0	0	0	0	0						0	0	0	0	0	0	0	0	0	0	0
SA-190-01	1	Indian American		2	0	4		31	0	Weekly		0	0	0	0	0	0	0	0	0	0	0	0	0	0	0	0	0	0	0	0	0	0						0	0	0	0	0	0	0	0	0	0	0
SA-191-01	1	Asian		2	0	4		31	0	When necessary		0	0	0	0	0	0	0	0	0	0	0	0	0	0	0	0	0	0	0	0	0	0						0	0	0	0	0	0	0	0	0	0	0
SA-192-01	2	Other	latina	2	1	4	masters	57	0	When necessary		0	0	0	0	0	0	0	0	0	0	0	0	0	0	0	0	0	0	0	0	0	0						0	0	0	0	0	0	0	0	0	0	0
SA-193-01	2	More than one - Mix		1	1	1		47	0	When necessary		0	0	0	0	0	0	0	0	0	0	0	0	0	0	0	0	0	0	0	0	0	0						0	0	0	0	0	0	0	0	0	0	0
SA-194-01	2	More than one - Mix		2	1	2		54	0	When necessary		0	0	0	0	0	0	0	0	0	0	0	0	0	0	0	0	0	0	0	0	0	0						0	0	0	0	0	0	0	0	0	0	0
SA-195-01	2	African American		2	1	3		47	1	When necessary	1	0	0	1	0	1	1	0	0	0	0	0	0	1	1	0	0	0	0	0	0	0	0		10	6	0		0	0	0	0	0	0	0	0	0	0	0
SA-196-01	2	Other	Hispano	1	1	3		53	0	When necessary		0	0	0	0	0	0	0	0	0	0	0	0	0	0	0	0	0	0	0	0	0	0						0	0	0	0	0	0	0	0	0	0	0
SA-197-01	1	More than one - Mix		1	1	3		47	0	When necessary		0	0	0	0	0	0	0	0	0	0	0	0	0	0	0	0	0	0	0	0	0	0						0	0	0	0	0	0	0	0	0	0	0
SA-198-01	2	More than one - Mix		2	1	3		31	0	When necessary		0	0	0	0	0	0	0	0	0	0	0	0	0	0	0	0	0	0	0	0	0	0						0	0	0	0	0	0	0	0	0	0	0
SA-199-01	1	White		2	1	2		61	0	When necessary		0	0	0	0	0	0	0	0	0	0	0	0	0	0	0	0	0	0	0	0	0	0						0	0	0	0	0	0	0	0	0	0	0
SA-200-01	1	More than one - Mix		1	1	2		42	0	Weekly		0	0	0	0	0	0	0	0	0	0	0	0	0	0	0	0	0	0	0	0	0	0						0	0	0	0	0	0	0	0	0	0	0
SA-201-01	1	Other	Spanish	1	1	2		28	1	Monthly	2	0	0	0	0	0	0	0	0	0	0	0	0	0	1	0	0	0	0	0	1	0	0		15	4	0	2021-04-20	0	0	1	0	1	0	0	1	1	0	0
SA-202-01	2	More than one - Mix		2	1	2		54	1	When necessary	1	1	0	0	0	0	0	0	1	0	1	0	0	1	0	1	0	0	0	0	0	0	0		10	6	1		0	0	0	0	0	0	0	0	0	0	0
SA-204-01	1	White		2	1	3		19	0	When necessary		0	0	0	0	0	0	0	0	0	0	0	0	0	0	0	0	0	0	0	0	0	0						0	0	0	0	0	0	0	0	0	0	0
SA-205-01	1	White		1	1	1		44	0	When necessary		0	0	0	0	0	0	0	0	0	0	0	0	0	0	0	0	0	0	0	0	0	0						0	0	0	0	0	0	0	0	0	0	0
SA-207-01	1	Black,White		1	0	2		29	0	When necessary		0	0	0	0	0	0	0	0	0	0	0	0	0	0	0	0	0	0	0	0	0	0						0	0	0	0	0	0	0	0	0	0	0
SA-208-01	2	More than one - Mix		2	1	2		58	1	When necessary	1	0	1	0	1	0	0	0	0	0	0	0	0	0	1	0	0	0	0	0	0	0	0		1	8	0		0	0	0	0	0	0	0	0	0	0	0
SA-209-01	2	White		2	1	1		62	1	Once	1	1	1	0	1	1	0	0	0	1	1	0	0	0	1	0	0	0	0	0	0	0	0		5	5	0		0	0	0	0	0	0	0	0	0	0	0
SA-210-01	1	Black		1	0	3		57	1	Weekly	1	0	0	1	0	0	0	0	1	0	0	0	0	0	0	0	0	0	0	0	0	0	0		7	4	0		0	0	0	0	0	0	0	0	0	0	0
SA-211-01	1	White		1	0	3		29	0	Weekly		0	0	0	0	0	0	0	0	0	0	0	0	0	0	0	0	0	0	0	0	0	0						0	0	0	0	0	0	0	0	0	0	0
SA-212-01	2	More than one - Mix		1	1	3		69	0	Never		0	0	0	0	0	0	0	0	0	0	0	0	0	0	0	0	0	0	0	0	0	0						0	0	0	0	0	0	0	0	0	0	0
SA-213-01	1	White		1	0	2		53	1	When necessary	1	1	1	0	1	0	0	0	0	0	0	0	0	0	0	0	0	0	0	0	0	0	0		2	8	0		0	0	0	0	0	0	0	0	0	0	0
SA-214-01	1	White		1	1	2		56	0	Weekly		0	0	0	0	0	0	0	0	0	0	0	0	0	0	0	0	0	0	0	0	0	0						0	0	0	0	0	0	0	0	0	0	0
SA-215-01	2	More than one - Mix		2	1	2		45	0	When necessary		0	0	0	0	0	0	0	0	0	0	0	0	0	0	0	0	0	0	0	0	0	0						0	0	0	0	0	0	0	0	0	0	0
SA-216-01	1	Black		2	0	2		63	1	Weekly	1	0	0	1	0	1	0	1	0	1	0	0	0	0	1	0	0	0	0	0	0	0	0		7	10	0		0	0	0	0	0	0	0	0	0	0	0
SA-217-01	2	More than one - Mix		2	1	2		59	0	Never		0	0	0	0	0	0	0	0	0	0	0	0	0	0	0	0	0	0	0	0	0	0						0	0	0	0	0	0	0	0	0	0	0
SA-218-01	2	More than one - Mix		2	1	2		58	0	When necessary		0	0	0	0	0	0	0	0	0	0	0	0	0	0	0	0	0	0	0	0	0	0						0	0	0	0	0	0	0	0	0	0	0
SA-219-01	2	White		2								0	0	0	0	0	0	0	0	0	0	0	0	0	0	0	0	0	0	0	0	0	0						0	0	0	0	0	0	0	0	0	0	0
SA-220-01	2	White		2	1	2		53	0	Never		0	0	0	0	0	0	0	0	0	0	0	0	0	0	0	0	0	0	0	0	0	0						0	0	0	0	0	0	0	0	0	0	0
SA-221-01	2	More than one - Mix		2	1	1		69	0	Never		0	0	0	0	0	0	0	0	0	0	0	0	0	0	0	0	0	0	0	0	0	0						0	0	0	0	0	0	0	0	0	0	0
SA-222-01	2	Black		1	1	1		74	0	When necessary		0	0	0	0	0	0	0	0	0	0	0	0	0	0	0	0	0	0	0	0	0	0						0	0	0	0	0	0	0	0	0	0	0
SA-223-01	2	More than one - Mix		2	1	3		44	1	When necessary	1	0	1	1	0	0	0	0	0	0	0	0	0	0	0	0	0	0	0	0	0	0	0		3	3	0		0	0	0	0	0	0	0	0	0	0	0
SA-224-01	2	White		2	1			65	0	When necessary		0	0	0	0	0	0	0	0	0	0	0	0	0	0	0	0	0	0	0	0	0	0						0	0	0	0	0	0	0	0	0	0	0
SA-225-01	1	White		1	0	3		30	0	When necessary		0	0	0	0	0	0	0	0	0	0	0	0	0	0	0	0	0	0	0	0	0	0						0	0	0	0	0	0	0	0	0	0	0
SA-226-01	1	White		1	0	4		29	1	When necessary	1	1	0	0	0	1	0	0	0	0	0	0	0	1	0	0	0	0	0	0	0	0	0		2	4	0		0	0	0	0	0	0	0	0	0	0	0
SA-227-01	1	White		3	0	4		31	0	When necessary		0	0	0	0	0	0	0	0	0	0	0	0	0	0	0	0	0	0	0	0	0	0						0	0	0	0	0	0	0	0	0	0	0
SA-228-01	1	Filipino American		2	0	4		26	0	When necessary		0	0	0	0	0	0	0	0	0	0	0	0	0	0	0	0	0	0	0	0	0	0						0	0	0	0	0	0	0	0	0	0	0
SA-229-01	1	White		1	0	4		27	1	Weekly	1	0	1	1	0	1	1	1	1	1	1	0	0	0	0	0	0	0	0	0	1	0	0		5	6	0		0	0	0	0	0	0	0	0	0	0	0
SA-230-01	1	Chinese American		2	0	3		30	0	When necessary		0	0	0	0	0	0	0	0	0	0	0	0	0	0	0	0	0	0	0	0	0	0						0	0	0	0	0	0	0	0	0	0	0
SA-231-01	1	Asian		2	0	4		28	0	When necessary		0	0	0	0	0	0	0	0	0	0	0	0	0	0	0	0	0	0	0	0	0	0						0	0	0	0	0	0	0	0	0	0	0
SA-232-01	1	Asian		1	0	4		38	0	Weekly		0	0	0	0	0	0	0	0	0	0	0	0	0	0	0	0	0	0	0	0	0	0						0	0	0	0	0	0	0	0	0	0	0
SA-233-01	1	Chinese American,Asian		1	0	3		29	1	When necessary	1	0	0	0	0	0	0	0	1	0	1	0	0	0	0	0	0	0	0	0	0	0	0		3	3	0		0	0	0	0	0	0	0	0	0	0	0
SA-234-01	1	White		2	0	4		37	1	When necessary	1	0	1	1	0	0	0	1	0	0	1	0	0	0	0	0	0	0	0	0	0	0	0		4	3	0		0	0	0	0	0	0	0	0	0	0	0
SA-235-01	1	Asian		1	0	4		30	1	When necessary	1	1	0	0	0	0	0	0	0	0	0	0	0	0	0	0	0	0	0	0	0	0	0		20	3	0		0	0	0	0	0	0	0	0	0	0	0
SA-236-01	1	Asian		2	0	4	Doctorate	32	0	Never		0	0	0	0	0	0	0	0	0	0	0	0	0	0	0	0	0	0	0	0	0	0						0	0	0	0	0	0	0	0	0	0	0
SA-237-01	1	Asian		1	0	4	PhD	34	1	When necessary	1	1	0	1	0	1	0	0	0	0	0	0	0	0	0	0	0	0	0	0	0	0	0		4	3	0		0	0	0	0	0	0	0	0	0	0	0
SA-238-01	1	Chinese American		3	0	3		25	0	Weekly		0	0	0	0	0	0	0	0	0	0	0	0	0	0	0	0	0	0	0	0	0	0						0	0	0	0	0	0	0	0	0	0	0
SA-239-01	1	Other	Middle East	1	0	4		36	1	Use to be every week. Now never.	1	1	1	1	1	1	0	1	0	1	1	0	0	0	0	0	0	0	0	0	0	0	0		10	8	0		0	0	0	0	0	0	0	0	0	0	0
SA-240-01	1	White		2	0	3		24	0	When necessary		0	0	0	0	0	0	0	0	0	0	0	0	0	0	0	0	0	0	0	0	0	0						0	0	0	0	0	0	0	0	0	0	0
SA-241-01	1	White		3	0	3		27	1	When necessary	1	0	1	0	1	0	0	1	1	1	0	0	0	0	0	0	0	0	0	0	0	0	0		4	4	0		0	0	0	0	0	0	0	0	0	0	0
SA-242-01	1	White		2	0	4		28	1	When necessary	1	0	0	0	0	0	0	0	0	0	1	0	0	0	0	0	0	0	0	0	0	0	0		2	1	0		0	0	0	0	0	0	0	0	0	0	0
SA-243-01	1	Asian		2	0	4		33	0	Weekly		0	0	0	0	0	0	0	0	0	0	0	0	0	0	0	0	0	0	0	0	0	0						0	0	0	0	0	0	0	0	0	0	0
SA-244-01	1	White		1	0	3		23	1	When necessary	1	1	1	1	1	1	0	1	1	1	1	1	1	1	1	0	0	0	0	1	0	0	0		5	9	0		0	0	0	0	0	0	0	0	0	0	0
SA-245-01	1	Chinese American		1	0	2		18	0	When necessary		0	0	0	0	0	0	0	0	0	0	0	0	0	0	0	0	0	0	0	0	0	0						0	0	0	0	0	0	0	0	0	0	0
SA-246-01	1	White		2	0	4		27	0	When necessary		0	0	0	0	0	0	0	0	0	0	0	0	0	0	0	0	0	0	0	0	0	0						0	0	0	0	0	0	0	0	0	0	0
SA-247-01	1	White		2	0	3		34	1	When necessary	1	0	1	0	0	1	0	0	1	1	1	0	0	1	0	0	0	0	0	1	1	0	0		5	4	0		0	0	0	0	0	0	0	0	0	0	0
SA-248-01	1	White		2	0	3		34	1	When necessary	1	1	1	1	0	1	1	0	1	1	0	0	0	1	1	0	0	0	0	0	0	0	0		10	7	0		0	0	0	0	0	0	0	0	0	0	0
SA-249-01	2	Other	Dominicana	2	1	2		62	0	Never		0	0	0	0	0	0	0	0	0	0	0	0	0	0	0	0	0	0	0	0	0	0						0	0	0	0	0	0	0	0	0	0	0
SA-250-01	2	More than one - Mix		2	1	1		45	0	When necessary		0	0	0	0	0	0	0	0	0	0	0	0	0	0	0	0	0	0	0	0	0	0						0	0	0	0	0	0	0	0	0	0	0
SA-251-01	2	Other	Dominicana	2	1	1		52	0	When necessary		0	0	0	0	0	0	0	0	0	0	0	0	0	0	0	0	0	0	0	0	0	0						0	0	0	0	0	0	0	0	0	0	0
SA-252-01	1	White		1	0	2		30	0	Weekly		0	0	0	0	0	0	0	0	0	0	0	0	0	0	0	0	0	0	0	0	0	0						0	0	0	0	0	0	0	0	0	0	0
SA-253-01	2	Indian American		2	1	2		59	0	When necessary		0	0	0	0	0	0	0	0	0	0	0	0	0	0	0	0	0	0	0	0	0	0						0	0	0	0	0	0	0	0	0	0	0
SA-254-01	2	White,More than one - Mix		2	1	2		22	1	When necessary	1	1	0	1	0	1	1	0	1	0	0	0	0	1	1	0	0	0	0	1	0	0	0		4	5	0		0	0	0	0	0	0	0	0	0	0	0
SA-255-01	2	More than one - Mix		2	1	4		43	0	When necessary		0	0	0	0	0	0	0	0	0	0	0	0	0	0	0	0	0	0	0	0	0	0						0	0	0	0	0	0	0	0	0	0	0
SA-256-01	1	Black		2	0	1		70	0	When necessary		0	0	0	0	0	0	0	0	0	0	0	0	0	0	0	0	0	0	0	0	0	0						0	0	0	0	0	0	0	0	0	0	0
SA-257-01	2	White,More than one - Mix		1	1	2		44	1	When necessary	1	1	1	1	0	1	1	0	1	1	0	0	0	1	1	0	0	0	0	0	1	0	0		5	5	0		0	0	0	0	0	0	0	0	0	0	0
SA-258-01	1	White		1	0	2		53	1	When necessary	2	1	1	1	1	1	1	1	1	1	1	1	1	1	1	1	0	0	0	0	1	0	0		5	3	1	2021-06-06	1	1	1	1	1	1	1	1	1	1	1
SA-259-01	2	More than one - Mix		2	1	2		64	0	When necessary		0	0	0	0	0	0	0	0	0	0	0	0	0	0	0	0	0	0	0	0	0	0						0	0	0	0	0	0	0	0	0	0	0
SA-260-01	1	Other	Puerto Riacan	1	1	1		76	0	Every 2 weeks		0	0	0	0	0	0	0	0	0	0	0	0	0	0	0	0	0	0	0	0	0	0						0	0	0	0	0	0	0	0	0	0	0
SA-261-01	1	White		2	1	2		42	1	Weekly	1	0	0	0	0	0	0	0	0	0	0	0	0	0	0	0	0	0	0	0	0	0	1						0	0	0	0	0	0	0	0	0	0	0
SA-262-01	2	White		1	1	2		53	0	Never		0	0	0	0	0	0	0	0	0	0	0	0	0	0	0	0	0	0	0	0	0	0						0	0	0	0	0	0	0	0	0	0	0
SA-263-01	2	Other	Puerto rican	1	1	1		59	0	Never		0	0	0	0	0	0	0	0	0	0	0	0	0	0	0	0	0	0	0	0	0	0						0	0	0	0	0	0	0	0	0	0	0
SA-264-01	2	Black		2	1	3		23	1	When necessary	1	1	0	0	1	1	0	0	0	0	0	0	0	1	0	0	0	0	0	1	0	0	0		5	3	0		0	0	0	0	0	0	0	0	0	0	0
SA-265-01	2	Other	Dominicano	1	1	1		60	0	When necessary		0	0	0	0	0	0	0	0	0	0	0	0	0	0	0	0	0	0	0	0	0	0						0	0	0	0	0	0	0	0	0	0	0
SA-266-01	2	More than one - Mix		2	1	3		30	1	When necessary	1	1	1	1	0	0	1	0	0	0	0	0	0	0	1	0	0	0	0	1	0	0	0		21	9	1		0	0	0	0	0	0	0	0	0	0	0
SA-267-01	1	African American		2	0	0	No school	72	0	When necessary		0	0	0	0	0	0	0	0	0	0	0	0	0	0	0	0	0	0	0	0	0	0						0	0	0	0	0	0	0	0	0	0	0
SA-268-01	2	African American,More than one - Mix		2	1	3		53	1	When necessary	1	1	1	0	1	1	0	0	1	1	1	1	0	1	1	0	0	0	0	1	1	0	0		14	10	0		0	0	0	0	0	0	0	0	0	0	0
SA-269-01	2	Other	Puerto Rican	2	1	4		64	0	3 months		0	0	0	0	0	0	0	0	0	0	0	0	0	0	0	0	0	0	0	0	0	0						0	0	0	0	0	0	0	0	0	0	0
SA-270-01	2	White		1	1	3		56	0	When necessary		0	0	0	0	0	0	0	0	0	0	0	0	0	0	0	0	0	0	0	0	0	0						0	0	0	0	0	0	0	0	0	0	0
SA-271-01	2	Other	Puerto Rican	1	1	3		60	0	When necessary		0	0	0	0	0	0	0	0	0	0	0	0	0	0	0	0	0	0	0	0	0	0						0	0	0	0	0	0	0	0	0	0	0
SA-272-01	2	More than one - Mix		2	1	2		67	0	When necessary		0	0	0	0	0	0	0	0	0	0	0	0	0	0	0	0	0	0	0	0	0	0						0	0	0	0	0	0	0	0	0	0	0
SA-273-01	2	Other	Puerto Rican	1	1	2		48	0	3 months		0	0	0	0	0	0	0	0	0	0	0	0	0	0	0	0	0	0	0	0	0	0						0	0	0	0	0	0	0	0	0	0	0
SA-274-01	1	Other	Dominican	2	1	2		35	0	When necessary		0	0	0	0	0	0	0	0	0	0	0	0	0	0	0	0	0	0	0	0	0	0						0	0	0	0	0	0	0	0	0	0	0
SA-275-01	2	More than one - Mix		1	1	2		22	1	Never	1	1	0	0	0	0	0	0	0	0	0	0	0	0	0	0	0	0	0	0	0	0	0		4	5	0		0	0	0	0	0	0	0	0	0	0	0
SA-276-01	2	Other	Salvador	2	1	2		44	1	When necessary	1	1	0	1	1	1	0	0	0	0	0	0	0	1	0	0	0	0	0	0	0	0	0		60	10	1		0	0	0	0	0	0	0	0	0	0	0
SA-277-01	1	Asian		1	0	4		52	0	Weekly		0	0	0	0	0	0	0	0	0	0	0	0	0	0	0	0	0	0	0	0	0	0						0	0	0	0	0	0	0	0	0	0	0
SA-278-01	1	White		2	0	3		49	1	Never	1	1	1	1	1	1	1	1	1	1	1	1	1	1	0	0	0	0	0	0	0	0	0		6	8	0		0	0	0	0	0	0	0	0	0	0	0
SA-279-01	1	Black,More than one - Mix,Other	Afro Latina	2	1	2		20	0	When necessary		0	0	0	0	0	0	0	0	0	0	0	0	0	0	0	0	0	0	0	0	0	0						0	0	0	0	0	0	0	0	0	0	0
SA-280-01	1	Asian		1	0	4		33	1	When necessary	1	1	1	0	0	0	0	0	0	1	1	0	0	0	0	0	0	0	0	0	0	0	0		7	3	0		0	0	0	0	0	0	0	0	0	0	0
SA-281-01	1	Asian		2	0	4		34	1	When necessary	1	1	1	1	0	1	0	1	0	0	1	0	0	1	0	0	0	0	0	0	0	0	0		7	5	0		0	0	0	0	0	0	0	0	0	0	0
SA-282-01	1	More than one - Mix		2	0	4		25	0	When necessary		0	0	0	0	0	0	0	0	0	0	0	0	0	0	0	0	0	0	0	0	0	0						0	0	0	0	0	0	0	0	0	0	0
SA-283-01	1	White		2	0	3		28	0	Weekly		0	0	0	0	0	0	0	0	0	0	0	0	0	0	0	0	0	0	0	0	0	0						0	0	0	0	0	0	0	0	0	0	0
SA-284-01	1	White		2	0	3		24	0	When necessary		0	0	0	0	0	0	0	0	0	0	0	0	0	0	0	0	0	0	0	0	0	0						0	0	0	0	0	0	0	0	0	0	0
SA-285-01	1	Other	Hispanic/latino	2	1	2		21	0	When necessary		0	0	0	0	0	0	0	0	0	0	0	0	0	0	0	0	0	0	0	0	0	0						0	0	0	0	0	0	0	0	0	0	0
SA-286-01	2	Other	Hispanic/latino	2	1	0	No school	71	1	When necessary	1	0	0	0	0	0	0	0	0	0	0	0	0	0	0	0	0	0	0	0	0	0	1						0	0	0	0	0	0	0	0	0	0	0
SA-287-01	1	White		2	0	4		34	1	When necessary	1	0	1	0	0	0	0	0	0	1	1	0	0	0	0	0	0	0	0	0	0	0	0		4	2	0		0	0	0	0	0	0	0	0	0	0	0
SA-288-01	1	Other	Hispanic	1	1	2		19	1	Only once	1	0	0	0	0	1	0	0	0	0	0	0	0	0	0	0	0	0	0	0	0	1	0	Paralization of arms and extreme nerve and or muscle pain	12	10	0		0	0	0	0	0	0	0	0	0	0	0
SA-289-01	1	Black,White		2	0	2		67	1	When necessary	1	0	1	1	0	1	0	1	1	0	1	0	0	0	0	0	0	0	0	0	1	0	0		5	7	0		0	0	0	0	0	0	0	0	0	0	0
SA-290-01	2	White		2	1	3		56	0	When necessary		0	0	0	0	0	0	0	0	0	0	0	0	0	0	0	0	0	0	0	0	0	0						0	0	0	0	0	0	0	0	0	0	0
SA-291-01	1	More than one - Mix		1	1	4		33	0	When necessary		0	0	0	0	0	0	0	0	0	0	0	0	0	0	0	0	0	0	0	0	0	0						0	0	0	0	0	0	0	0	0	0	0
SA-292-01	2	White		2	1	2	Some college	57	1	When necessary	1	0	1	0	1	0	1	0	1	1	0	0	0	0	1	0	0	0	0	0	1	0	0		10	5	0		0	0	0	0	0	0	0	0	0	0	0
[truncated: 385 more columns]

## Sheet: Data Dictionary
Variable Name	Question/Prompt/Description	Values	Data Type
participant_id	Participant ID		Text
lang	Which language would you prefer to use?	1, English|2, Español	Text
en_date	Enrollment Date		Date
race_group	Race	1, Black|2, African American|3, Chinese American|4, Indian American|5, Filipino American|6, Asian|7, Native Hawaiian or Other Pacific Islander|8, American Indian or Alaska Native|9, White|10, More than one - Mix|11, Other	Text
race_oth	Other Race		Text
gender	Gender/Sex	1, Male|2, Female|3, Non-binary|4, Other - please specify	Text
hisp_lat	Are you Latino or Hispanic?	1, Yes|0, No	Text
educ_level	What is the highest grade or level of school you have completed or the highest degree you have received?	1, Primary/elementary school|2, High school (or equivalent)|3, College|4, Advanced degree|5, Other - please specify	Text
educ_level_oth	Other - please specify		Text
age_years	Age		Integer
covid_tested	Have you ever tested positive for the virus that causes COVID-19 (SARS-CoV-2)?	1, Yes|0, No	Text
test_interval	How often are you routinely tested for the virus that causes COVID-19?		Text
no_pos	How many positive COVID-19/SARS-CoV-2 tests have you had?		Text
when_tested_cov_pos	When was the sample that turned out positive collected? (MM/DD/YYYY)		Date
What symptoms did you experience in association with the positive test?
cov_symptoms_v2___1	Fever	1, Yes|0, No	Text
cov_symptoms_v2___2	Fatigue	1, Yes|0, No	Text
cov_symptoms_v2___3	Cough	1, Yes|0, No	Text
cov_symptoms_v2___4	Loss of appetite	1, Yes|0, No	Text
cov_symptoms_v2___5	Body aches	1, Yes|0, No	Text
cov_symptoms_v2___6	Shortness of breath	1, Yes|0, No	Text
cov_symptoms_v2___7	Mucus or phlegm	1, Yes|0, No	Text
cov_symptoms_v2___8	Sore throat	1, Yes|0, No	Text
cov_symptoms_v2___9	Headache	1, Yes|0, No	Text
cov_symptoms_v2___10	Congestion or runny nose	1, Yes|0, No	Text
cov_symptoms_v2___11	Nausea or vomiting	1, Yes|0, No	Text
cov_symptoms_v2___12	Diarrhea	1, Yes|0, No	Text
cov_symptoms_v2___13	Chills, sometimes with shaking	1, Yes|0, No	Text
cov_symptoms_v2___14	Loss of smell or taste	1, Yes|0, No	Text
cov_symptoms_v2___15	Purple fingers or toes (Chilblains)	1, Yes|0, No	Text
cov_symptoms_v2___16	A rash on skin, or discolouration of fingers or toes	1, Yes|0, No	Text
cov_symptoms_v2___17	Loss of speech or movement	1, Yes|0, No	Text
cov_symptoms_v2___18	Conjunctivitis	1, Yes|0, No	Text
cov_symptoms_v2___19	Unusual weakness	1, Yes|0, No	Text
cov_symptoms_v2___20	Unexplained muscle aches	1, Yes|0, No	Text
cov_symptoms_v2___21	Other Symptoms	1, Yes|0, No	Text
cov_symptoms_v2___22	None	1, Yes|0, No	Text
other_cov_symptoms	Other Symptoms		Text
time_taken_sick_9	How many days were you sick for?		Text
sickness_level	If you had to rate your overall well-being while sick where would it fall between 1 and 10? (10 being the most sick/worst symptoms)	1, 1|2, 2|3, 3|4, 4|5, 5|6, 6|7, 7|8, 8|9, 9|10, 10	Text
hosp_symptoms	Were you hospitalized because of these symptoms?	1, Yes|0, No	Text
when_tested_cov_pos_2	When was the second sample that turned out positive collected? (MM/DD/YYYY)		Date
What symptoms did you experience in association with the second positive test?
cov_symptoms_5___1	Fever	1, Yes|0, No	Text
cov_symptoms_5___2	Fatigue	1, Yes|0, No	Text
cov_symptoms_5___3	Cough	1, Yes|0, No	Text
cov_symptoms_5___4	Loss of appetite	1, Yes|0, No	Text
cov_symptoms_5___5	Body aches	1, Yes|0, No	Text
cov_symptoms_5___6	Shortness of breath	1, Yes|0, No	Text
cov_symptoms_5___7	Mucus or phlegm	1, Yes|0, No	Text
cov_symptoms_5___8	Sore throat	1, Yes|0, No	Text
cov_symptoms_5___9	Headache	1, Yes|0, No	Text
cov_symptoms_5___10	Congestion or runny nose	1, Yes|0, No	Text
cov_symptoms_5___11	Nausea or vomiting	1, Yes|0, No	Text
cov_symptoms_5___12	Diarrhea	1, Yes|0, No	Text
cov_symptoms_5___13	Chills, sometimes with shaking	1, Yes|0, No	Text
cov_symptoms_5___14	Loss of smell or taste	1, Yes|0, No	Text
cov_symptoms_5___15	Purple fingers or toes (Chilblains)	1, Yes|0, No	Text
cov_symptoms_5___16	A rash on skin, or discolouration of fingers or toes	1, Yes|0, No	Text
cov_symptoms_5___17	Loss of speech or movement	1, Yes|0, No	Text
cov_symptoms_5___18	Conjunctivitis	1, Yes|0, No	Text
cov_symptoms_5___19	Unusual weakness	1, Yes|0, No	Text
cov_symptoms_5___20	Unexplained muscle aches	1, Yes|0, No	Text
cov_symptoms_5___21	Other Symptoms	1, Yes|0, No	Text
cov_symptoms_5___22	None	1, Yes|0, No	Text
other_cov_symptoms_5	Other Symptoms		Text
time_taken_sick_10	How many days were you sick for?		Text
sickness_level_6	If you had to rate your overall well-being while sick where would it fall between 1 and 10? (10 being the most sick/worst symptoms)	1, 1|2, 2|3, 3|4, 4|5, 5|6, 6|7, 7|8, 8|9, 9|10, 10	Text
hosp_symptoms_4	Were you hospitalized because of these second symptoms?		Text
when_tested_cov_pos_3	When was the third sample that turned out positive collected? (MM/DD/YYYY)		Text
What symptoms did you experience in association with the third positive test?
cov_symptoms_6___1	Fever	1, Yes|0, No	Text
cov_symptoms_6___2	Fatigue	1, Yes|0, No	Text
cov_symptoms_6___3	Cough	1, Yes|0, No	Text
cov_symptoms_6___4	Loss of appetite	1, Yes|0, No	Text
cov_symptoms_6___5	Body aches	1, Yes|0, No	Text
cov_symptoms_6___6	Shortness of breath	1, Yes|0, No	Text
cov_symptoms_6___7	Mucus or phlegm	1, Yes|0, No	Text
cov_symptoms_6___8	Sore throat	1, Yes|0, No	Text
cov_symptoms_6___9	Headache	1, Yes|0, No	Text
cov_symptoms_6___10	Congestion or runny nose	1, Yes|0, No	Text
cov_symptoms_6___11	Nausea or vomiting	1, Yes|0, No	Text
cov_symptoms_6___12	Diarrhea	1, Yes|0, No	Text
cov_symptoms_6___13	Chills, sometimes with shaking	1, Yes|0, No	Text
cov_symptoms_6___14	Loss of smell or taste	1, Yes|0, No	Text
cov_symptoms_6___15	Purple fingers or toes (Chilblains)	1, Yes|0, No	Text
cov_symptoms_6___16	A rash on skin, or discolouration of fingers or toes	1, Yes|0, No	Text
cov_symptoms_6___17	Loss of speech or movement	1, Yes|0, No	Text
cov_symptoms_6___18	Conjunctivitis	1, Yes|0, No	Text
cov_symptoms_6___19	Unusual weakness	1, Yes|0, No	Text
cov_symptoms_6___20	Unexplained muscle aches	1, Yes|0, No	Text
cov_symptoms_6___21	Other Symptoms	1, Yes|0, No	Text
cov_symptoms_6___22	None	1, Yes|0, No	Text
other_cov_symptoms_6	Other Symptoms		Text
time_taken_sick_15	How many days were you sick for?		Text
sickness_level_7	If you had to rate your overall well-being while sick where would it fall between 1 and 10? (10 being the most sick/worst symptoms)	1, 1|2, 2|3, 3|4, 4|5, 5|6, 6|7, 7|8, 8|9, 9|10, 10	Text
hosp_symptoms_5	Were you hospitalized because of these third symptoms?	1, Yes|0, No	Text
ant_bdy_tst_d	Have you had a positive test for SARS-COV-2 antibodies (serological/blood test for COVID-19)? Not counting the one being done today.	1, Yes|0, No	Text
ant_bdy_rsn	Was the antibody test done as part of a scientific study or was it by personal or clinical request?	1, Yes|0, No	Text
ant_bdy_oth_rsn	Other reason		Text
pos_ant_bdy_no	When was the last time you had a positive antibody test? (mm/dd/yyyy)		Date
ant_bdy_pos_date	When was the antibody sample taken that came back positive? (mm/dd/yyyy)		Date
What symptoms did you experience in association with the positive antibody test?
cov_symptoms_7___1	Fever	1, Yes|0, No	Text
cov_symptoms_7___2	Fatigue	1, Yes|0, No	Text
cov_symptoms_7___3	Cough	1, Yes|0, No	Text
cov_symptoms_7___4	Loss of appetite	1, Yes|0, No	Text
cov_symptoms_7___5	Body aches	1, Yes|0, No	Text
cov_symptoms_7___6	Shortness of breath	1, Yes|0, No	Text
cov_symptoms_7___7	Mucus or phlegm	1, Yes|0, No	Text
cov_symptoms_7___8	Sore throat	1, Yes|0, No	Text
cov_symptoms_7___9	Headache	1, Yes|0, No	Text
cov_symptoms_7___10	Congestion or runny nose	1, Yes|0, No	Text
cov_symptoms_7___11	Nausea or vomiting	1, Yes|0, No	Text
cov_symptoms_7___12	Diarrhea	1, Yes|0, No	Text
cov_symptoms_7___13	Chills, sometimes with shaking	1, Yes|0, No	Text
cov_symptoms_7___14	Loss of smell or taste	1, Yes|0, No	Text
cov_symptoms_7___15	Purple fingers or toes (Chilblains)	1, Yes|0, No	Text
cov_symptoms_7___16	A rash on skin, or discolouration of fingers or toes	1, Yes|0, No	Text
cov_symptoms_7___17	Loss of speech or movement	1, Yes|0, No	Text
cov_symptoms_7___18	Conjunctivitis	1, Yes|0, No	Text
cov_symptoms_7___19	Unusual weakness	1, Yes|0, No	Text
cov_symptoms_7___20	Unexplained muscle aches	1, Yes|0, No	Text
cov_symptoms_7___21	Other Symptoms	1, Yes|0, No	Text
cov_symptoms_7___22	None	1, Yes|0, No	Text
other_cov_symptoms_7	Other Symptoms		Text
time_taken_sick_16	How many days were you sick for?		Text
sickness_level_8	If you had to rate your overall well-being while sick where would it fall between 1 and 10? (10 being the most sick/worst symptoms)	1, 1|2, 2|3, 3|4, 4|5, 5|6, 6|7, 7|8, 8|9, 9|10, 10	Text
hosp_symptoms_6	Were you hospitalized because of these symptoms?	1, Yes|0, No	Text
had_covid_v2_1	Do you think you may have had COVID-19 even if not confirmed by a test?	1, Yes|2, No|3, I'm not sure	Text
no_had_covid19	How many times do you think you may have COVID-19?		Text
had_covid_v2_date	When do you think you had COVID-19 (MM/DD/YYY)?		Date
What symptoms did you experience?
had_covid_symps___1	Fever	1, Yes|0, No	Text
had_covid_symps___2	Fatigue	1, Yes|0, No	Text
had_covid_symps___3	Cough	1, Yes|0, No	Text
had_covid_symps___4	Loss of appetite	1, Yes|0, No	Text
had_covid_symps___5	Body aches	1, Yes|0, No	Text
had_covid_symps___6	Shortness of breath	1, Yes|0, No	Text
had_covid_symps___7	Mucus or phlegm	1, Yes|0, No	Text
had_covid_symps___8	Sore throat	1, Yes|0, No	Text
had_covid_symps___9	Headache	1, Yes|0, No	Text
had_covid_symps___10	Congestion or runny nose	1, Yes|0, No	Text
had_covid_symps___11	Nausea or vomiting	1, Yes|0, No	Text
had_covid_symps___12	Diarrhea	1, Yes|0, No	Text
had_covid_symps___13	Chills, sometimes with shaking	1, Yes|0, No	Text
had_covid_symps___14	Loss of smell or taste	1, Yes|0, No	Text
had_covid_symps___15	Purple fingers or toes (Chilblains)	1, Yes|0, No	Text
had_covid_symps___16	A rash on skin, or discolouration of fingers or toes	1, Yes|0, No	Text
had_covid_symps___17	Loss of speech or movement	1, Yes|0, No	Text
had_covid_symps___18	Conjunctivitis	1, Yes|0, No	Text
had_covid_symps___19	Unusual weakness	1, Yes|0, No	Text
had_covid_symps___20	Unexplained muscle aches	1, Yes|0, No	Text
had_covid_symps___21	Other Symptoms	1, Yes|0, No	Text
had_covid_symps___22	None	1, Yes|0, No	Text
ot_had_covid_symps	Other symptoms		Text
had_covid_tme_sick	How many days were you sick for?		Text
had_covid_sick_level	If you had to rate your overall well-being while sick where would it fall between 1 and 10? (10 being the most sick/worst symptoms)	1, 1|2, 2|3, 3|4, 4|5, 5|6, 6|7, 7|8, 8|9, 9|10, 10	Text
had_covid_hosp	Were you hospitalized because of these symptoms?	1, Yes|0, No	Text
had_covid_v2_date_2	When was the second time you thought you had COVID-19 (MM/DD/YYY)?		Text
What symptoms did you experience the second time?
had_covid_symps_2___1	Fever	1, Yes|0, No	Text
had_covid_symps_2___2	Fatigue	1, Yes|0, No	Text
had_covid_symps_2___3	Cough	1, Yes|0, No	Text
had_covid_symps_2___4	Loss of appetite	1, Yes|0, No	Text
had_covid_symps_2___5	Body aches	1, Yes|0, No	Text
had_covid_symps_2___6	Shortness of breath	1, Yes|0, No	Text
had_covid_symps_2___7	Mucus or phlegm	1, Yes|0, No	Text
had_covid_symps_2___8	Sore throat	1, Yes|0, No	Text
had_covid_symps_2___9	Headache	1, Yes|0, No	Text
had_covid_symps_2___10	Congestion or runny nose	1, Yes|0, No	Text
had_covid_symps_2___11	Nausea or vomiting	1, Yes|0, No	Text
had_covid_symps_2___12	Diarrhea	1, Yes|0, No	Text
had_covid_symps_2___13	Chills, sometimes with shaking	1, Yes|0, No	Text
had_covid_symps_2___14	Loss of smell or taste	1, Yes|0, No	Text
had_covid_symps_2___15	Purple fingers or toes (Chilblains)	1, Yes|0, No	Text
had_covid_symps_2___16	A rash on skin, or discolouration of fingers or toes	1, Yes|0, No	Text
had_covid_symps_2___17	Loss of speech or movement	1, Yes|0, No	Text
had_covid_symps_2___18	Conjunctivitis	1, Yes|0, No	Text
had_covid_symps_2___19	Unusual weakness	1, Yes|0, No	Text
had_covid_symps_2___20	Unexplained muscle aches	1, Yes|0, No	Text
had_covid_symps_2___21	Other Symptoms	1, Yes|0, No	Text
had_covid_symps_2___22	None	1, Yes|0, No	Text
ot_had_covid_symps_2	Other symptoms	1, Yes|0, No	Text
had_covid_tme_sick_2	How many days were you sick for?	1, Yes|0, No	Text
had_covid_sick_level_2	If you had to rate your overall well-being while sick where would it fall between 1 and 10? (10 being the most sick/worst symptoms)	1, Yes|0, No	Text
had_covid_hosp_2	Were you hospitalized because of these symptoms?	1, Yes|0, No	Text
feeling_better	If you had COVID-19, are you feeling better or do you have lingering health concerns?	1, I am feeling better|2, I am back to 100%|3, I believe I have long COVID-19 symptoms (health problems 4 or more weeks after first being infected with the virus that causes COVID-19).|4, I never had COVID-19	Text
smoker_vaper	Before the COVID-19 pandemic were you a smoker or a vaper?	1, Yes - smoker | 2, Yes - vaper | 3, No	Text
Prior to the COVID-19 pandemic, did you have any of the following medical conditions?
pre_cov_med___1	Alcoholism	1, Yes|0, No	Text
pre_cov_med___2	Diabetes type I	1, Yes|0, No	Text
pre_cov_med___3	Diabetes type II	1, Yes|0, No	Text
pre_cov_med___4	Obesity	1, Yes|0, No	Text
pre_cov_med___5	Chronic kidney disease	1, Yes|0, No	Text
pre_cov_med___6	Dementia	1, Yes|0, No	Text
pre_cov_med___7	Alzheimer's disease	1, Yes|0, No	Text
pre_cov_med___8	Chronic liver disease	1, Yes|0, No	Text
pre_cov_med___9	Other Chronic respiratory disease (e.g., COPD, Emphysema) (specify)	1, Yes|0, No	Text
pre_cov_med___10	Asthma	1, Yes|0, No	Text
pre_cov_med___11	Chronic oxygen requirement	1, Yes|0, No	Text
pre_cov_med___12	Coronary artery disease	1, Yes|0, No	Text
pre_cov_med___13	Epilepsy	1, Yes|0, No	Text
pre_cov_med___14	Multiple sclerosis	1, Yes|0, No	Text
pre_cov_med___15	Other Chronic Neurological condition (specify)	1, Yes|0, No	Text
pre_cov_med___16	Hepatitis	1, Yes|0, No	Text
pre_cov_med___17	Hypertension	1, Yes|0, No	Text
pre_cov_med___18	Congestive heart failure	1, Yes|0, No	Text
pre_cov_med___19	Cancer	1, Yes|0, No	Text
pre_cov_med___20	Immune deficiency/HIV/AIDS	1, Yes|0, No	Text
pre_cov_med___21	Autoimmune/Immunocompromised condition	1, Yes|0, No	Text
pre_cov_med___22	Psychological/psychiatric condition	1, Yes|0, No	Text
pre_cov_med___23	Substance Use Disorders	1, Yes|0, No	Text
pre_cov_med___24	Other chronic diseases (specify)	1, Yes|0, No	Text
pre_cov_med___25	None	1, Yes|0, No	Text
pre_cov_med_resp	Other Chronic respiratory disease (e.g., COPD, Emphysema) (specify)		Text
pre_cov_med_neuro	Other Chronic Neurological condition (specify)		Text
pre_cov_med_other	Other chronic diseases (specify)		Text
flu_vacc	Have you been vaccinated against influenza in the past 5 years?	1, Yes|0, No	Text
vaccinated_v2	Have you been vaccinated against the virus that causes COVID-19?	1, Yes|0, No	Text
cov_suspect	Have you been confirmed or suspected to have COVID-19 prior to vaccination?	1, Yes|0, No	Text
dt_vacc_dose_1	When did you get your first COVID-19 vaccine dose? (mm/dd/yy)		Date
vacc_type	Which COVID-19 vaccine did you get?	1, Moderna|2, Pfizer|3, Johnson & Johnson|4, Other	Text
oth_vacc_type	Other vaccine		Text
Did you experience vaccine-associated symptoms with your first shot?
vacc_symptoms___1	None	1, Yes|0, No	Text
vacc_symptoms___2	Arm soreness	1, Yes|0, No	Text
vacc_symptoms___3	Arm swelling	1, Yes|0, No	Text
vacc_symptoms___4	Fever	1, Yes|0, No	Text
vacc_symptoms___5	Chills	1, Yes|0, No	Text
vacc_symptoms___6	Fatigue	1, Yes|0, No	Text
vacc_symptoms___7	Nausea	1, Yes|0, No	Text
vacc_symptoms___8	Swollen lymph nodes	1, Yes|0, No	Text
vacc_symptoms___9	Muscle pain	1, Yes|0, No	Text
vacc_symptoms___10	Headache	1, Yes|0, No	Text
vacc_symptoms___11	Other body aches	1, Yes|0, No	Text
vacc_symptoms___12	Other	1, Yes|0, No	Text
o_vacc_symptoms	Other symptoms		Text
symps_last	How long did the symptoms persist?	1, 24 hrs|2, 48 hrs|3, Other	Text
other_symps_last	Other		Text
sickness_level_4	If you had to rate your overall well-being while experiencing the vaccine-associated symptoms for the first dose, where would it fall between 1 and 10? (10 being the most sick/worst symptoms)	1, 1|2, 2|3, 3|4, 4|5, 5|6, 6|7, 7|8, 8|9, 9|10, 10	Text
hosp_vacc_symps	Were you hospitalized because of these symptoms?	1, Yes|0, No	Text
vacc_dose_2	Did you get your second vaccine dose?	1, Yes|2, No|3, My vaccine only requires 1 shot	Text
dt_vacc_dose_2	When did you get your second vaccine dose? (mm/dd/yy)		Date
vacc_symptoms2___1	None	1, Yes|0, No	Text
Did you experience vaccine-associated symptoms with your second shot?
vacc_symptoms2___2	Arm soreness	1, Yes|0, No	Text
vacc_symptoms2___3	Arm swelling	1, Yes|0, No	Text
vacc_symptoms2___4	Fever	1, Yes|0, No	Text
vacc_symptoms2___5	Chills	1, Yes|0, No	Text
vacc_symptoms2___6	Fatigue	1, Yes|0, No	Text
vacc_symptoms2___7	Nausea	1, Yes|0, No	Text
vacc_symptoms2___8	Swollen lymph nodes	1, Yes|0, No	Text
vacc_symptoms2___9	Muscle pain	1, Yes|0, No	Text
vacc_symptoms2___10	Headache	1, Yes|0, No	Text
vacc_symptoms2___11	Other body aches	1, Yes|0, No	Text
vacc_symptoms2___12	Other	1, Yes|0, No	Text
o_vacc_symptoms_2	Other symptoms:		Text
symps_last_2	How long did the symptoms persist?	1, 24 hrs|2, 48 hrs|3, Other	Text
other_symps_last_2	Other		Text
sickness_level_5	If you had to rate your overall well-being while experiencing the vaccine-associated symptoms for the second dose, where would it fall between 1 and 10? (10 being the most sick/worst symptoms)	1, 1|2, 2|3, 3|4, 4|5, 5|6, 6|7, 7|8, 8|9, 9|10, 10	Text
hosp_vacc_symps_2	Were you hospitalized because of these symptoms?	1, Yes|0, No	Text
get_cov_vacc	Would you get an approved COVID-19 vaccine if offered to you?	1, Yes|2, No|3, I would like more information on the vaccine before making that kind of decision	Text
why_no_vacc	Why would you not want to get vaccinated?		Text
vacc_booster	Have you had a booster?	1, Yes|0, No	Text
type_booster	Which vaccine type were you boosted with?	1, Moderna|2, Pfizer|3, Johnson & Johnson|4, Other	Text
oth_type_booster	Other booster type		Text
booster_date	When did you get the booster? (mm/dd/yy)		Date
Did you experience vaccine-associated symptoms with your booster shot?
vacc_booster_symps___1	None	1, Yes|0, No	Text
vacc_booster_symps___2	Arm soreness	1, Yes|0, No	Text
vacc_booster_symps___3	Arm swelling	1, Yes|0, No	Text
vacc_booster_symps___4	Fever	1, Yes|0, No	Text
vacc_booster_symps___5	Chills	1, Yes|0, No	Text
vacc_booster_symps___6	Fatigue	1, Yes|0, No	Text
vacc_booster_symps___7	Nausea	1, Yes|0, No	Text
vacc_booster_symps___8	Swollen lymph nodes	1, Yes|0, No	Text
vacc_booster_symps___9	Muscle pain	1, Yes|0, No	Text
vacc_booster_symps___10	Headache	1, Yes|0, No	Text
vacc_booster_symps___11	Other body aches	1, Yes|0, No	Text
vacc_booster_symps___12	Other	1, Yes|0, No	Text
other_vacc_booster_symps	Other symptoms		Text
booster_symps_last	How long did the symptoms persist?	1, 24 hrs|2, 48 hrs|3, Other	Text
oth_booster_symps_last	Other		Text
booster_sick_level	If you had to rate your overall well-being while experiencing the vaccine-associated symptoms for the booster, where would it fall between 1 and 10? (10 being the most sick/worst symptoms)	1, 1|2, 2|3, 3|4, 4|5, 5|6, 6|7, 7|8, 8|9, 9|10, 10	Text
booster_hosptilized	Were you hospitalized because of these symptoms	1, Yes|0, No	Text
blood_sample	Did the participant donate a blood sample? (study team data)	Yes/No	Text
saliva_sample	Did the participant donate a saliva sample? (study team data)		Text
igg	On-sitea read out of POC test for IgG band (study team data)		Number
igg_poc_f	Final IgG POC Test Result (study team data)		Number
igm	On-sitea read out of POC test for IgM band (study team data)		Number
igm_poc_f	Final IgM POC Test Result (study team data)		Number
Bl_IgG_BSA	Raw MFI for Blood-derived IgG BSA		Number
Bl_IgG_RBD Wuhan_Raw	Raw MFI for Blood-derived IgG RBD Wuhan/wild-type		Number
Bl_IgG_RBD Wuhan_Norm	Normalization Factor for Blood-derived IgG RBD Wuhan/wild-type		Number
Bl_IgG_RBD Wuhan	Normalized MFI for Blood-derived IgG RBD Wuhan/wild-type		Number
Bl_IgG_N_Raw	Raw MFI for Blood-derived IgG N Wuhan/wild-type		Number
Bl_IgG_N_Norm	Normalization Factor for Blood-derived IgG N Wuhan/wild-type		Number
Bl_IgG_N	Normalized MFI for Blood-derived IgG N Wuhan/wild-type		Number
Bl_IgG_Spike_Raw	Raw MFI for Blood-derived IgG S Wuhan/wild-type		Number
Bl_IgG_Spike_Norm	Normalization Factor for Blood-derived IgG S Wuhan/wild-type		Number
Bl_IgG_Spike	Normalized MFI for Blood-derived IgG S Wuhan/wild-type		Number
Bl_IgG_RBD Delta_Raw	Raw MFI for Blood-derived IgG RBD Delta variant		Number
Bl_IgG_RBD Delta_Norm	Normalization Factor for Blood-derived IgG RBD Delta variant		Number
Bl_IgG_RBD Delta	Normalized MFI for Blood-derived IgG RBD Delta variant		Number
Bl_IgG_RBD Alpha_Raw	Raw MFI for Blood-derived IgG RBD Alpha variant		Number
Bl_IgG_RBD Alpha_Norm	Normalization Factor for Blood-derived IgG RBD Alpha variant		Number
Bl_IgG_RBD Alpha	Normalized MFI for Blood-derived IgG RBD Alpha variant		Number
Bl_IgG_RBD Beta_Raw	Raw MFI for Blood-derived IgG RBD Beta variant		Number
Bl_IgG_RBD Beta_Norm	Normalization Factor for Blood-derived IgG RBD Beta variant		Number
Bl_IgG_RBD Beta	Normalized MFI for Blood-derived IgG RBD Beta variant		Number
Bl_IgG_RBD Gamma_Raw	Raw MFI for Blood-derived IgG RBD Gamma variant		Number
Bl_IgG_RBD Gamma_Norm	Normalization Factor for Blood-derived IgG RBD Gamma variant		Number
Bl_IgG_RBD Gamma	Normalized MFI for Blood-derived IgG RBD Gamma variant		Number
Bl_IgG_RBD Omicron_Raw	Raw MFI for Blood-derived IgG RBD Omicron variant		Number
Bl_IgG_RBD Omicron_Norm	Normalization Factor for Blood-derived IgG RBD Omicron variant		Number
Bl_IgG_RBD Omicron	Normalized MFI for Blood-derived IgG RBD Omicron variant		Number
Bl_IgG_RBD Lambda_Raw	Raw MFI for Blood-derived IgG RBD Lambda variant		Number
Bl_IgG_RBD Lambda_Norm	Normalization Factor for Blood-derived IgG RBD Lambda variant		Number
Bl_IgG_RBD Lambda	Normalized MFI for Blood-derived IgG RBD Lambda		Number
Bl_IgG_OC43_Raw	Raw MFI for Blood-derived IgG hCoV OC43		Number
Bl_IgG_OC43_Norm	Normalization Factor for Blood-derived IgG hCoV OC43		Number
Bl_IgG_OC43	Normalized MFI for Blood-derived IgG hCoV OC43		Number
Bl_IgG_229E_Raw	Raw MFI for Blood-derived IgG hCoV 229E		Number
Bl_IgG_229E_Norm	Normalization Factor for Blood-derived IgG hCoV 229E		Number
Bl_IgG_229E	Normalized MFI for Blood-derived IgG hCoV 229E		Number
Bl_IgG_NL63_Raw	Raw MFI for Blood-derived IgG hCoV NL63		Number
Bl_IgG_NL63_Norm	Normalization Factor for Blood-derived IgG hCoV NL63		Number
Bl_IgG_NL63	Normalized MFI for Blood-derived IgG hCoV NL63		Number
Bl_IgG_HKU1_Raw	Raw MFI for Blood-derived IgG hCoV HKU1		Number
Bl_IgG_HKU1_Norm	Normalization Factor for Blood-derived IgG hCoV HKU1		Number
Bl_IgG_HKU1	Normalized MFI for Blood-derived IgG hCoV HKU1		Number
Bl_IgA_BSA	Raw MFI for Blood-derived IgA BSA		Number
Bl_IgA_RBD Wuhan_Raw	Raw MFI for Blood-derived IgA RBD Wuhan/wild-type		Number
Bl_IgA_RBD Wuhan_Norm	Normalization Factor for Blood-derived IgA RBD Wuhan/wild-type		Number
Bl_IgA_RBD Wuhan	Normalized MFI for Blood-derived IgA RBD Wuhan/wild-type		Number
Bl_IgA_N_Raw	Raw MFI for Blood-derived IgA N Wuhan/wild-type		Number
Bl_IgA_N_Norm	Normalization Factor for Blood-derived IgA N Wuhan/wild-type		Number
Bl_IgA_N	Normalized MFI for Blood-derived IgA N Wuhan/wild-type		Number
Bl_IgA_Spike_Raw	Raw MFI for Blood-derived IgA S Wuhan/wild-type		Number
Bl_IgA_Spike_Norm	Normalization Factor for Blood-derived IgA S Wuhan/wild-type		Number
Bl_IgA_Spike	Normalized MFI for Blood-derived IgA S Wuhan/wild-type		Number
Bl_IgA_RBD Delta_Raw	Raw MFI for Blood-derived IgA RBD Delta variant		Number
Bl_IgA_RBD Delta_Norm	Normalization Factor for Blood-derived IgA RBD Delta variant		Number
Bl_IgA_RBD Delta	Normalized MFI for Blood-derived IgA RBD Delta variant		Number
Bl_IgA_RBD Alpha_Raw	Raw MFI for Blood-derived IgA RBD Alpha variant		Number
Bl_IgA_RBD Alpha_Norm	Normalization Factor for Blood-derived IgA RBD Alpha variant		Number
Bl_IgA_RBD Alpha	Normalized MFI for Blood-derived IgA RBD Alpha variant		Number
Bl_IgA_RBD Beta_Raw	Raw MFI for Blood-derived IgA RBD Beta variant		Number
Bl_IgA_RBD Beta_Norm	Normalization Factor for Blood-derived IgA RBD Beta variant		Number
Bl_IgA_RBD Beta	Normalized MFI for Blood-derived IgA RBD Beta variant		Number
Bl_IgA_RBD Gamma_Raw	Raw MFI for Blood-derived IgA RBD Gamma variant		Number
Bl_IgA_RBD Gamma_Norm	Normalization Factor for Blood-derived IgA RBD Gamma variant		Number
Bl_IgA_RBD Gamma	Normalized MFI for Blood-derived IgA RBD Gamma variant		Number
Bl_IgA_RBD Omicron_Raw	Raw MFI for Blood-derived IgA RBD Omicron variant		Number
Bl_IgA_RBD Omicron_Norm	Normalization Factor for Blood-derived IgA RBD Omicron variant		Number
Bl_IgA_RBD Omicron	Normalized MFI for Blood-derived IgA RBD Omicron		Number
Bl_IgA_RBD Lambda_Raw	Raw MFI for Blood-derived IgA RBD Lambda variant		Number
Bl_IgA_RBD Lambda_Norm	Normalization Factor for Blood-derived IgA RBD Lambda variant		Number
Bl_IgA_RBD Lambda	Normalized MFI for Blood-derived IgA RBD Lambda		Number
Bl_IgA_OC43_Raw	Raw MFI for Blood-derived IgA hCoV OC43		Number
Bl_IgA_OC43_Norm	Normalization Factor for Blood-derived IgA hCoV OC43		Number
Bl_IgA_OC43	Normalized MFI for Blood-derived IgA hCoV OC43		Number
Bl_IgA_229E_Raw	Raw MFI for Blood-derived IgA hCoV 229E		Number
Bl_IgA_229E_Norm	Normalization Factor for Blood-derived IgA hCoV 229E		Number
Bl_IgA_229E	Normalized MFI for Blood-derived IgA hCoV 229E		Number
Bl_IgA_NL63_Raw	Raw MFI for Blood-derived IgA hCoV NL63		Number
Bl_IgA_NL63_Norm	Normalization Factor for Blood-derived IgA hCoV NL63		Number
Bl_IgA_NL63	Normalized MFI for Blood-derived IgA hCoV NL63		Number
Bl_IgA_HKU1_Raw	Raw MFI for Blood-derived IgA hCoV HKU1		Number
Bl_IgA_HKU1_Norm	Normalization Factor for Blood-derived IgA hCoV HKU1		Number
Bl_IgA_HKU1	Normalized MFI for Blood-derived IgA hCoV HKU1		Number
Sal_IgG_BSA	Raw MFI for Saliva-derived IgG BSA		Number
Sal_IgG_RBD Wuhan_Raw	Raw MFI for Saliva-derived IgG RBD Wuhan/wild-type		Number
Sal_IgG_RBD Wuhan_Norm	Normalization Factor for Saliva-derived IgG RBD Wuhan/wild-type		Number
Sal_IgG_RBD Wuhan	Normalized MFI for Saliva-derived IgG RBD Wuhan/wild-type		Number
Sal_IgG_N_Raw	Raw MFI for Saliva-derived IgG N Wuhan/wild-type		Number
Sal_IgG_N_Norm	Normalization Factor for Saliva-derived IgG N Wuhan/wild-type		Number
Sal_IgG_N	Normalized MFI for Saliva-derived IgG N Wuhan/wild-type		Number
Sal_IgG_Spike_Raw	Raw MFI for Saliva-derived IgG S Wuhan/wild-type		Number
Sal_IgG_Spike_Norm	Normalization Factor for Saliva-derived IgG S Wuhan/wild-type		Number
Sal_IgG_Spike	Normalized MFI for Saliva-derived IgG S Wuhan/wild-type		Number
Sal_IgG_RBD Delta_Raw	Raw MFI for Saliva-derived IgG RBD Delta variant		Number
Sal_IgG_RBD Delta_Norm	Normalization Factor for Saliva-derived IgG RBD Delta variant		Number
Sal_IgG_RBD Delta	Normalized MFI for Saliva-derived IgG RBD Delta variant		Number
Sal_IgG_RBD Alpha_Raw	Raw MFI for Saliva-derived IgG RBD Alpha variant		Number
Sal_IgG_RBD Alpha_Norm	Normalization Factor for Saliva-derived IgG RBD Alpha variant		Number
Sal_IgG_RBD Alpha	Normalized MFI for Saliva-derived IgG RBD Alpha variant		Number
Sal_IgG_RBD Beta_Raw	Raw MFI for Saliva-derived IgG RBD Beta variant		Number
Sal_IgG_RBD Beta_Norm	Normalization Factor for Saliva-derived IgG RBD Beta variant		Number
Sal_IgG_RBD Beta	Normalized MFI for Saliva-derived IgG RBD Beta variant		Number
Sal_IgG_RBD Gamma_Raw	Raw MFI for Saliva-derived IgG RBD Gamma variant		Number
Sal_IgG_RBD Gamma_Norm	Normalization Factor for Saliva-derived IgG RBD Gamma variant		Number
Sal_IgG_RBD Gamma	Normalized MFI for Saliva-derived IgG RBD Gamma variant		Number
Sal_IgG_RBD Omicron_Raw	Raw MFI for Saliva-derived IgG RBD Omicron variant		Number
Sal_IgG_RBD Omicron_Norm	Normalization Factor for Saliva-derived IgG RBD Omicron variant		Number
Sal_IgG_RBD Omicron	Normalized MFI for Saliva-derived IgG RBD Omicron variant		Number
Sal_IgG_RBD Lambda_Raw	Raw MFI for Saliva-derived IgG RBD Lambda variant		Number
Sal_IgG_RBD Lambda_Norm	Normalization Factor for Saliva-derived IgG RBD Lambda variant		Number
Sal_IgG_RBD Lambda	Normalized MFI for Saliva-derived IgG RBD Lambda variant		Number
Sal_IgG_OC43_Raw	Raw MFI for Saliva-derived IgG hCoV OC43		Number
Sal_IgG_OC43_Norm	Normalization Factor for Saliva-derived IgG hCoV OC43		Number
Sal_IgG_OC43	Normalized MFI for Saliva-derived IgG hCoV OC43		Number
Sal_IgG_HKU1_Raw	Raw MFI for Saliva-derived IgG hCoV HKU1		Number
Sal_IgG_HKU1_Norm	Normalization Factor for Saliva-derived IgG hCoV HKU1		Number
Sal_IgG_HKU1	Normalized MFI for Saliva-derived IgG hCoV HKU1		Number
Sal_IgG_total IgG_BSA	Raw MFI for Saliva-derived total IgG BSA		Number
Sal_IgG_total IgG_Raw	Raw MFI for Saliva-derived total IgG		Number
Sal_IgG_total IgG_Norm	Normalization Factor for Saliva-derived total IgG		Number
Sal_IgG_total IgG	Normalized MFI for Saliva-derived total IgG		Number
Sal_IgA_BSA	Raw MFI for Saliva-derived IgA BSA		Number
Sal_IgA_RBD Wuhan_Raw	Raw MFI for Saliva-derived IgA RBD Wuhan/wild-type		Number
Sal_IgA_RBD Wuhan_Norm	Normalization Factor for Saliva-derived IgA RBD Wuhan/wild-type		Number
Sal_IgA_RBD Wuhan	Normalized MFI for Saliva-derived IgA RBD Wuhan/wild-type		Number
Sal_IgA_N_Raw	Raw MFI for Saliva-derived IgA N Wuhan/wild-type		Number
Sal_IgA_N_Norm	Normalization Factor for Saliva-derived IgA N Wuhan/wild-type		Number
Sal_IgA_N	Normalized MFI for Saliva-derived IgA N Wuhan/wild-type		Number
Sal_IgA_Spike_Raw	Raw MFI for Saliva-derived IgA S Wuhan/wild-type		Number
Sal_IgA_Spike_Norm	Normalization Factor for Saliva-derived IgA S Wuhan/wild-type		Number
Sal_IgA_Spike	Normalized MFI for Saliva-derived IgA S Wuhan/wild-type		Number
Sal_IgA_RBD Delta_Raw	Raw MFI for Saliva-derived IgA RBD Delta variant		Number
Sal_IgA_RBD Delta_Norm	Normalization Factor for Saliva-derived IgA RBD Delta variant		Number
Sal_IgA_RBD Delta	Normalized MFI for Saliva-derived IgA RBD Delta variant		Number
Sal_IgA_RBD Alpha_Raw	Raw MFI for Saliva-derived IgA RBD Alpha variant		Number
Sal_IgA_RBD Alpha_Norm	Normalization Factor for Saliva-derived IgA RBD Alpha variant		Number
Sal_IgA_RBD Alpha	Normalized MFI for Saliva-derived IgA RBD Alpha variant		Number
Sal_IgA_RBD Beta_Raw	Raw MFI for Saliva-derived IgA RBD Beta variant		Number
Sal_IgA_RBD Beta_Norm	Normalization Factor for Saliva-derived IgA RBD Beta variant		Number
Sal_IgA_RBD Beta	Normalized MFI for Saliva-derived IgA RBD Beta variant		Number
Sal_IgA_RBD Gamma_Raw	Raw MFI for Saliva-derived IgA RBD Gamma variant		Number
Sal_IgA_RBD Gamma_Norm	Normalization Factor for Saliva-derived IgA RBD Gamma variant		Number
Sal_IgA_RBD Gamma	Normalized MFI for Saliva-derived IgA RBD Gamma variant		Number
Sal_IgA_RBD Omicron_Raw	Raw MFI for Saliva-derived IgA RBD Omicron variant		Number
Sal_IgA_RBD Omicron_Norm	Normalization Factor for Saliva-derived IgA RBD Omicron variant		Number
Sal_IgA_RBD Omicron	Normalized MFI for Saliva-derived IgA RBD Omicron variant		Number
Sal_IgA_RBD Lambda_Raw	Raw MFI for Saliva-derived IgA RBD Lambda variant		Number
Sal_IgA_RBD Lambda_Norm	Normalization Factor for Saliva-derived IgA RBD Lambda variant		Number
Sal_IgA_RBD Lambda	Normalized MFI for Saliva-derived IgA RBD Lambda variant		Number
Sal_IgA_OC43_Raw	Raw MFI for Saliva-derived IgA hCoV OC43		Number
Sal_IgA_OC43_Norm	Normalization Factor for Saliva-derived IgA hCoV OC43		Number
Sal_IgA_OC43	Normalized MFI for Saliva-derived IgA hCoV OC43		Number
Sal_IgA_229E_Raw	Raw MFI for Saliva-derived IgA hCoV 229E		Number
Sal_IgA_229E_Norm	Normalization Factor for Saliva-derived IgA hCoV 229E		Number
Sal_IgA_229E	Normalized MFI for Saliva-derived IgA hCoV 229E		Number
Sal_IgA_NL63_Raw	Raw MFI for Saliva-derived IgA hCoV NL63		Number
Sal_IgA_NL63_Norm	Normalization Factor for Saliva-derived IgA hCoV NL63		Number
Sal_IgA_NL63	Normalized MFI for Saliva-derived IgA hCoV NL63		Number
Sal_IgA_HKU1_Raw	Raw MFI for Saliva-derived IgA hCoV HKU1		Number
Sal_IgA_HKU1_Norm	Normalization Factor for Saliva-derived IgA hCoV HKU1		Number
Sal_IgA_HKU1	Normalized MFI for Saliva-derived IgA hCoV HKU1		Number
Sal_IgA_total IgA_BSA	Raw MFI for Saliva-derived total IgA BSA		Number
Sal_IgA_total IgA_Raw	Raw MFI for Saliva-derived total IgA		Number
Sal_IgA_total IgA_Norm	Normalization Factor for Saliva-derived total IgA		Number
Sal_IgA_Total IgA	Normalized MFI for Saliva-derived total IgA		Number

## Sheet: Notes
Important notes with regard to data set
1	The below date-associated variables were removed from the published data set in order to protect the study participants and to comply with the NIH privacy rule. However, the complete data set can be shared under a DUA agreement.
2	Empty cells indicate that either the participant did not answer the question or the question did not apply (e.g., if the participant did not get vaccinated then there is you no questions/answers related to vaccine date, etc).
3	Starting column JW - Luminex results: Empty cells mean the sample were not screened for that antigen either because the blood sample was not collected or there was not enough volume for that particular antigen/isotype combination.
Variable Name	Question/Prompt/Description	Data Type
en_date	Enrollment Date	Date
when_tested_cov_pos	When was the sample that turned out positive collected? (MM/DD/YYYY)	Date
when_tested_cov_pos_2	When was the second sample that turned out positive collected? (MM/DD/YYYY)	Date
pos_ant_bdy_no	When was the last time you had a positive antibody test? (mm/dd/yyyy)	Date
ant_bdy_pos_date	When was the antibody sample taken that came back positive? (mm/dd/yyyy)	Date
had_covid_v2_date	When do you think you had COVID-19 (MM/DD/YYY)?	Date
dt_vacc_dose_1	When did you get your first COVID-19 vaccine dose? (mm/dd/yy)	Date
dt_vacc_dose_2	When did you get your second vaccine dose? (mm/dd/yy)	Date
booster_date	When did you get the booster? (mm/dd/yy)	Date
NIH Privacy Rule: https://privacyruleandresearch.nih.gov/pr_08.asp#8a
